# Supplementary material for: (Adamantan-1-yl)(phenyl­sulfan­yl)methanone
Source: Acta Crystallogr Sect E Struct Rep Online. 2012 Jun 16;68(Pt 7):o2104. doi: 10.1107/S1600536812026116 (PMC3393917; doi:10.1107/S1600536812026116)
Supplement: Supplementary file 1 [file e-68-o2104-sup1.cif]

##############################################################################
#                                                                            #
# This CIF contains the data in a paper accepted for publication in          #
# Acta Crystallographica Section E. It conforms to the requirements of       #
# Notes for Authors for Acta Crystallographica Section E, and has been       #
# peer reviewed under the auspices of the IUCr Commission on Journals.       #
#                                                                            #
# Full details of the Crystallographic Information File format               #
# are given in the paper "The Crystallographic Information File (CIF):       #
# a New Standard Archive File for Crystallography" by S. R. Hall, F. H.      #
# Allen and I. D. Brown [Acta Cryst. (1991), A47, 655-685].                  #
#                                                                            #
# The current version of the core CIF dictionary is obtainable from          #
# ftp://ftp.iucr.org/pub/cif_core.dic.                                       #
#                                                                            #
# Software is freely available for graphical display of the structure(s)     #
# in this CIF. For information consult the CIF software page                 #
# http://www.iucr.org/resources/cif/software.                                #
#                                                                            #
# This file may be used for bona fide research purposes within the           #
# scientific community so long as proper attribution is given to the journal # 
# article from which it was obtained.                                        #
#                                                                            #
##############################################################################
data_global
_audit_creation_method     SHELXL-97
_journal_date_recd_electronic     2012-06-05
_journal_date_accepted     2012-06-08
_journal_name_full     'Acta Crystallographica, Section E'
_journal_year     2012
_journal_volume     68
_journal_issue      7
_journal_page_first     o2104
_journal_page_last     o2104
_journal_paper_category     QO
_journal_paper_doi     10.1107/S1600536812026116
_journal_coeditor_code     XU5558
_publ_contact_author_name     ' Edward RT Tiekink '
_publ_contact_author_address
;
Department of Chemistry, University of Malaya,
50603 Kuala Lumpur, Malaysia
;
_publ_contact_author_email
;
Edward.Tiekink@gmail.com
;
_publ_contact_author_fax     ' +60 3 7967 4193 '
_publ_contact_author_phone     ' +60 3 7967 6775 '
_publ_section_title
;
(Adamantan-1-yl)(phenylsulfanyl)methanone
;
loop_
    _publ_author_name
    _publ_author_footnote
    _publ_author_address
    'Adel S. El-Azab'
;
Additional correspondence author, e-mail: adelazaba@yahoo.com.
;
;
Department of Pharmaceutical Chemistry, College of Pharmacy,
King Saud University, Riyadh 11451, Saudi Arabia
Department of Organic Chemistry, Faculty of Pharmacy,
Al-Azhar University,
Cairo 11884, Egypt
;
    'Alaa A.-M. Abdel-Aziz' .
;
Department of Pharmaceutical Chemistry, College of Pharmacy,
King Saud University, Riyadh 11451, Saudi Arabia
Department of Medicinal Chemistry, Faculty of Pharmacy,
University of Mansoura,
Mansoura 35516, Egypt
;
    'Ibrahim A. Al-Swaidan' .
;
Department of Pharmaceutical Chemistry, College of Pharmacy,
King Saud University, Riyadh 11451, Saudi Arabia
;
    'Ng, Seik Weng' .
;
     Department of Chemistry
     University of Malaya
     50603 Kuala Lumpur
     Malaysia
     Chemistry Department
     Faculty of Science
     King Abdulaziz University
     PO Box 80203 Jeddah
     Saudi Arabia
;
    'Tiekink, Edward R. T.' .
;
Department of Chemistry, University of Malaya,
50603 Kuala Lumpur, Malaysia
;
_publ_section_synopsis     .
data_I
_audit_creation_method     SHELXL-97
_chemical_name_systematic
;
(Adamantan-1-yl)(phenylsulfanyl)methanone
;
_chemical_name_common     ?
_chemical_formula_moiety     'C17 H20 O S'
_chemical_formula_sum     'C17 H20 O S'
_chemical_formula_iupac     'C17 H20 O S'
_chemical_formula_weight     272.39
_chemical_melting_point     ?
_symmetry_cell_setting     monoclinic
_symmetry_space_group_name_H-M     'P 21/c'
_symmetry_space_group_name_Hall     '-P 2ybc'
loop_
    _symmetry_equiv_pos_as_xyz
    'x, y, z'
    '-x, y+1/2, -z+1/2'
    '-x, -y, -z'
    'x, -y-1/2, z-1/2'
_cell_length_a     6.35450(10)
_cell_length_b     39.4559(5)
_cell_length_c     11.38780(10)
_cell_angle_alpha     90.00
_cell_angle_beta     99.8790(10)
_cell_angle_gamma     90.00
_cell_volume     2812.84(6)
_cell_formula_units_Z     8
_cell_measurement_reflns_used     7141
_cell_measurement_theta_min     4.5302
_cell_measurement_theta_max     76.3602
_cell_measurement_temperature     100(2)
_exptl_crystal_description     prism
_exptl_crystal_colour     colourless
_exptl_crystal_size_max     0.30
_exptl_crystal_size_mid     0.25
_exptl_crystal_size_min     0.20
_exptl_crystal_density_diffrn     1.286
_exptl_crystal_density_meas     ?
_exptl_crystal_density_method     'not measured'
_exptl_crystal_F_000     1168
_exptl_absorpt_coefficient_mu     1.938
_exptl_absorpt_correction_type     multi-scan
_exptl_absorpt_process_details     '(CrysAlis PRO; Agilent, 2012)'
_exptl_absorpt_correction_T_min     0.88080
_exptl_absorpt_correction_T_max     1.00000
_diffrn_ambient_temperature     100(2)
_diffrn_radiation_type     CuK\a
_diffrn_radiation_wavelength     1.54184
_diffrn_radiation_source     'SuperNova (Cu) X-ray Source'
_diffrn_radiation_monochromator     Mirror
_diffrn_measurement_device_type
                  'Agilent SuperNova Dual diffractometer with an Atlas detector'
_diffrn_measurement_method     '\w scan'
_diffrn_detector_area_resol_mean     10.4041
_diffrn_reflns_number     11270
_diffrn_reflns_av_R_equivalents     0.0145
_diffrn_reflns_av_sigmaI/netI     0.0177
_diffrn_reflns_theta_min     4.53
_diffrn_reflns_theta_max     76.56
_diffrn_reflns_theta_full     76.56
_diffrn_measured_fraction_theta_max     0.974
_diffrn_measured_fraction_theta_full     0.974
_diffrn_reflns_limit_h_min     -7
_diffrn_reflns_limit_h_max     7
_diffrn_reflns_limit_k_min     -47
_diffrn_reflns_limit_k_max     48
_diffrn_reflns_limit_l_min     -8
_diffrn_reflns_limit_l_max     14
_diffrn_standards_number     0
_diffrn_standards_interval_count     0
_diffrn_standards_interval_time     0
_diffrn_standards_decay_%     0
_reflns_number_total     5753
_reflns_number_gt     5445
_reflns_threshold_expression     I>2\s(I)
_refine_ls_structure_factor_coef     Fsqd
_refine_ls_matrix_type     full
_refine_ls_R_factor_all     0.0343
_refine_ls_R_factor_gt     0.0325
_refine_ls_wR_factor_gt     0.0856
_refine_ls_wR_factor_ref     0.0869
_refine_ls_goodness_of_fit_ref     1.023
_refine_ls_restrained_S_all     1.023
_refine_ls_number_reflns     5753
_refine_ls_number_parameters     343
_refine_ls_number_restraints     0
_refine_ls_hydrogen_treatment     constr
_refine_ls_weighting_scheme     calc
_refine_ls_weighting_details
         'calc w=1/[\s^2^(Fo^2^)+(0.0484P)^2^+1.0716P] where P=(Fo^2^+2Fc^2^)/3'
_atom_sites_solution_hydrogens     geom
_atom_sites_solution_primary     direct
_atom_sites_solution_secondary     difmap
_refine_ls_shift/su_max     0.001
_refine_ls_shift/su_mean     0.001
_refine_diff_density_max     0.303
_refine_diff_density_min     -0.395
_refine_ls_extinction_method     none
_refine_ls_extinction_coef     ?
loop_
    _atom_type_symbol
    _atom_type_description
    _atom_type_scat_dispersion_real
    _atom_type_scat_dispersion_imag
    _atom_type_scat_source
    'C' 'C' 0.0181 0.0091
                         'International Tables Vol C Tables 4.2.6.8 and 6.1.1.4'
    'H' 'H' 0.0000 0.0000
                         'International Tables Vol C Tables 4.2.6.8 and 6.1.1.4'
    'O' 'O' 0.0492 0.0322
                         'International Tables Vol C Tables 4.2.6.8 and 6.1.1.4'
    'S' 'S' 0.3331 0.5567
                         'International Tables Vol C Tables 4.2.6.8 and 6.1.1.4'
_computing_data_collection     'CrysAlis PRO (Agilent, 2012)'
_computing_cell_refinement     'CrysAlis PRO (Agilent, 2012)'
_computing_data_reduction     'CrysAlis PRO (Agilent, 2012)'
_computing_structure_solution     'SHELXS97 (Sheldrick, 2008)'
_computing_structure_refinement     'SHELXL97 (Sheldrick, 2008)'
_computing_molecular_graphics
;
ORTEP-3 (Farrugia, 1997), DIAMOND (Brandenburg, 2006) and
QMol (Gans & Shalloway, 2001)
;
_computing_publication_material     'publCIF (Westrip, 2010)'
loop_
    _atom_site_type_symbol
    _atom_site_label
    _atom_site_fract_x
    _atom_site_fract_y
    _atom_site_fract_z
    _atom_site_U_iso_or_equiv
    _atom_site_adp_type
    _atom_site_calc_flag
    _atom_site_refinement_flags
    _atom_site_occupancy
    _atom_site_symmetry_multiplicity
    _atom_site_disorder_assembly
    _atom_site_disorder_group
    S S1 0.46660(5) 0.389463(8) 0.15443(3) 0.02399(9) Uani d . 1 1 . .
    S S2 0.08761(5) 0.329812(7) 0.36140(3) 0.02206(9) Uani d . 1 1 . .
    O O1 0.76535(15) 0.39786(2) 0.02056(8) 0.0241(2) Uani d . 1 1 . .
    O O2 0.44170(15) 0.29759(2) 0.45497(8) 0.0251(2) Uani d . 1 1 . .
    C C1 0.76163(18) 0.44208(3) 0.16696(10) 0.0137(2) Uani d . 1 1 . .
    C C2 0.95311(18) 0.45667(3) 0.11779(10) 0.0166(2) Uani d . 1 1 . .
    H H2A 1.0706 0.4399 0.1275 0.020 Uiso calc R 1 1 . .
    H H2B 0.9109 0.4616 0.0317 0.020 Uiso calc R 1 1 . .
    C C3 1.02995(18) 0.48936(3) 0.18489(10) 0.0171(2) Uani d . 1 1 . .
    H H3 1.1546 0.4987 0.1525 0.021 Uiso calc R 1 1 . .
    C C4 1.09809(19) 0.48149(3) 0.31807(11) 0.0190(2) Uani d . 1 1 . .
    H H4A 1.2160 0.4648 0.3291 0.023 Uiso calc R 1 1 . .
    H H4B 1.1499 0.5024 0.3616 0.023 Uiso calc R 1 1 . .
    C C5 0.90662(19) 0.46717(3) 0.36777(10) 0.0174(2) Uani d . 1 1 . .
    H H5 0.9507 0.4621 0.4546 0.021 Uiso calc R 1 1 . .
    C C6 0.72444(19) 0.49318(3) 0.35115(10) 0.0179(2) Uani d . 1 1 . .
    H H6A 0.6010 0.4840 0.3834 0.021 Uiso calc R 1 1 . .
    H H6B 0.7723 0.5142 0.3953 0.021 Uiso calc R 1 1 . .
    C C7 0.65749(18) 0.50116(3) 0.21815(11) 0.0168(2) Uani d . 1 1 . .
    H H7 0.5391 0.5182 0.2075 0.020 Uiso calc R 1 1 . .
    C C8 0.58022(18) 0.46848(3) 0.15095(10) 0.0152(2) Uani d . 1 1 . .
    H H8A 0.5350 0.4735 0.0652 0.018 Uiso calc R 1 1 . .
    H H8B 0.4557 0.4593 0.1820 0.018 Uiso calc R 1 1 . .
    C C9 0.82946(19) 0.43447(3) 0.30135(10) 0.0162(2) Uani d . 1 1 . .
    H H9A 0.7068 0.4250 0.3337 0.019 Uiso calc R 1 1 . .
    H H9B 0.9456 0.4174 0.3129 0.019 Uiso calc R 1 1 . .
    C C10 0.84922(19) 0.51560(3) 0.16903(11) 0.0182(2) Uani d . 1 1 . .
    H H10A 0.8063 0.5211 0.0835 0.022 Uiso calc R 1 1 . .
    H H10B 0.8992 0.5367 0.2121 0.022 Uiso calc R 1 1 . .
    C C11 0.68647(18) 0.40943(3) 0.10050(10) 0.0157(2) Uani d . 1 1 . .
    C C12 0.4232(2) 0.35256(3) 0.06489(10) 0.0186(2) Uani d . 1 1 . .
    C C13 0.2217(2) 0.34757(3) -0.00245(11) 0.0219(3) Uani d . 1 1 . .
    H H13 0.1133 0.3642 -0.0035 0.026 Uiso calc R 1 1 . .
    C C14 0.1807(2) 0.31787(4) -0.06838(12) 0.0280(3) Uani d . 1 1 . .
    H H14 0.0429 0.3141 -0.1140 0.034 Uiso calc R 1 1 . .
    C C15 0.3390(3) 0.29386(3) -0.06799(12) 0.0310(3) Uani d . 1 1 . .
    H H15 0.3103 0.2737 -0.1138 0.037 Uiso calc R 1 1 . .
    C C16 0.5399(3) 0.29911(3) -0.00078(12) 0.0298(3) Uani d . 1 1 . .
    H H16 0.6485 0.2826 -0.0010 0.036 Uiso calc R 1 1 . .
    C C17 0.5832(2) 0.32837(3) 0.06684(11) 0.0232(3) Uani d . 1 1 . .
    H H17 0.7201 0.3318 0.1138 0.028 Uiso calc R 1 1 . .
    C C18 0.41351(18) 0.35295(3) 0.54008(10) 0.0144(2) Uani d . 1 1 . .
    C C19 0.61791(19) 0.36792(3) 0.50444(10) 0.0169(2) Uani d . 1 1 . .
    H H19A 0.7273 0.3500 0.5068 0.020 Uiso calc R 1 1 . .
    H H19B 0.5855 0.3769 0.4221 0.020 Uiso calc R 1 1 . .
    C C20 0.70394(19) 0.39656(3) 0.59103(11) 0.0183(2) Uani d . 1 1 . .
    H H20 0.8358 0.4063 0.5674 0.022 Uiso calc R 1 1 . .
    C C21 0.7582(2) 0.38215(3) 0.71780(11) 0.0211(3) Uani d . 1 1 . .
    H H21A 0.8683 0.3643 0.7206 0.025 Uiso calc R 1 1 . .
    H H21B 0.8163 0.4003 0.7740 0.025 Uiso calc R 1 1 . .
    C C22 0.5563(2) 0.36727(3) 0.75447(10) 0.0197(2) Uani d . 1 1 . .
    H H22 0.5920 0.3579 0.8370 0.024 Uiso calc R 1 1 . .
    C C23 0.3884(2) 0.39527(3) 0.75166(11) 0.0198(2) Uani d . 1 1 . .
    H H23A 0.2581 0.3859 0.7763 0.024 Uiso calc R 1 1 . .
    H H23B 0.4446 0.4135 0.8080 0.024 Uiso calc R 1 1 . .
    C C24 0.33386(19) 0.40958(3) 0.62496(11) 0.0174(2) Uani d . 1 1 . .
    H H24 0.2234 0.4277 0.6227 0.021 Uiso calc R 1 1 . .
    C C25 0.24680(19) 0.38120(3) 0.53755(11) 0.0183(2) Uani d . 1 1 . .
    H H25A 0.1146 0.3718 0.5597 0.022 Uiso calc R 1 1 . .
    H H25B 0.2110 0.3906 0.4559 0.022 Uiso calc R 1 1 . .
    C C26 0.4675(2) 0.33886(3) 0.66795(10) 0.0180(2) Uani d . 1 1 . .
    H H26A 0.3372 0.3292 0.6918 0.022 Uiso calc R 1 1 . .
    H H26B 0.5745 0.3205 0.6710 0.022 Uiso calc R 1 1 . .
    C C27 0.5349(2) 0.42451(3) 0.58783(11) 0.0189(2) Uani d . 1 1 . .
    H H27A 0.5915 0.4430 0.6429 0.023 Uiso calc R 1 1 . .
    H H27B 0.4996 0.4340 0.5064 0.023 Uiso calc R 1 1 . .
    C C28 0.33992(19) 0.32324(3) 0.45677(10) 0.0164(2) Uani d . 1 1 . .
    C C29 0.0397(2) 0.29028(3) 0.28765(11) 0.0189(2) Uani d . 1 1 . .
    C C30 -0.1416(2) 0.27231(3) 0.30447(11) 0.0228(3) Uani d . 1 1 . .
    H H30 -0.2272 0.2802 0.3595 0.027 Uiso calc R 1 1 . .
    C C31 -0.1958(2) 0.24277(3) 0.23994(12) 0.0257(3) Uani d . 1 1 . .
    H H31 -0.3202 0.2306 0.2502 0.031 Uiso calc R 1 1 . .
    C C32 -0.0694(2) 0.23103(3) 0.16072(11) 0.0247(3) Uani d . 1 1 . .
    H H32 -0.1073 0.2108 0.1169 0.030 Uiso calc R 1 1 . .
    C C33 0.1126(2) 0.24884(3) 0.14535(11) 0.0232(3) Uani d . 1 1 . .
    H H33 0.2001 0.2406 0.0919 0.028 Uiso calc R 1 1 . .
    C C34 0.1671(2) 0.27874(3) 0.20787(11) 0.0213(3) Uani d . 1 1 . .
    H H34 0.2899 0.2912 0.1963 0.026 Uiso calc R 1 1 . .
loop_
    _atom_site_aniso_label
    _atom_site_aniso_U_11
    _atom_site_aniso_U_22
    _atom_site_aniso_U_33
    _atom_site_aniso_U_12
    _atom_site_aniso_U_13
    _atom_site_aniso_U_23
    S1 0.02653(17) 0.02207(16) 0.02655(16) -0.00994(12) 0.01353(13) -0.01064(12)
    S2 0.02095(16) 0.01698(15) 0.02578(16) 0.00343(11) -0.00291(12) -0.00611(11)
    O1 0.0261(5) 0.0264(5) 0.0218(4) -0.0040(4) 0.0103(4) -0.0081(4)
    O2 0.0249(5) 0.0175(4) 0.0313(5) 0.0064(4) 0.0003(4) -0.0048(4)
    C1 0.0128(5) 0.0158(5) 0.0128(5) -0.0002(4) 0.0028(4) 0.0004(4)
    C2 0.0142(5) 0.0201(6) 0.0166(5) -0.0003(4) 0.0056(4) -0.0003(4)
    C3 0.0122(5) 0.0201(6) 0.0197(6) -0.0026(4) 0.0049(4) 0.0011(4)
    C4 0.0140(5) 0.0217(6) 0.0200(6) -0.0027(4) -0.0006(4) -0.0001(5)
    C5 0.0187(6) 0.0194(6) 0.0134(5) -0.0034(5) 0.0012(4) 0.0003(4)
    C6 0.0182(6) 0.0177(6) 0.0188(6) -0.0042(4) 0.0063(4) -0.0043(4)
    C7 0.0135(5) 0.0152(5) 0.0222(6) 0.0003(4) 0.0039(4) 0.0001(4)
    C8 0.0118(5) 0.0166(5) 0.0170(5) 0.0000(4) 0.0019(4) 0.0010(4)
    C9 0.0181(6) 0.0158(5) 0.0143(5) -0.0007(4) 0.0011(4) 0.0017(4)
    C10 0.0177(6) 0.0166(5) 0.0208(6) -0.0016(4) 0.0043(4) 0.0031(4)
    C11 0.0150(5) 0.0176(5) 0.0141(5) 0.0010(4) 0.0015(4) 0.0011(4)
    C12 0.0259(6) 0.0151(5) 0.0156(5) -0.0034(5) 0.0056(5) -0.0006(4)
    C13 0.0259(7) 0.0192(6) 0.0207(6) -0.0040(5) 0.0047(5) 0.0023(5)
    C14 0.0381(8) 0.0264(7) 0.0185(6) -0.0132(6) 0.0022(5) -0.0001(5)
    C15 0.0594(10) 0.0170(6) 0.0189(6) -0.0095(6) 0.0129(6) -0.0028(5)
    C16 0.0490(9) 0.0176(6) 0.0266(7) 0.0070(6) 0.0172(6) 0.0043(5)
    C17 0.0282(7) 0.0225(6) 0.0193(6) 0.0025(5) 0.0051(5) 0.0048(5)
    C18 0.0143(5) 0.0132(5) 0.0163(5) 0.0014(4) 0.0045(4) 0.0008(4)
    C19 0.0172(6) 0.0164(5) 0.0188(5) 0.0003(4) 0.0082(4) 0.0011(4)
    C20 0.0148(6) 0.0181(6) 0.0235(6) -0.0023(4) 0.0077(4) -0.0009(5)
    C21 0.0165(6) 0.0226(6) 0.0230(6) 0.0021(5) -0.0005(5) -0.0026(5)
    C22 0.0258(6) 0.0191(6) 0.0142(5) 0.0009(5) 0.0036(5) 0.0022(4)
    C23 0.0211(6) 0.0202(6) 0.0202(6) -0.0018(5) 0.0094(5) -0.0034(5)
    C24 0.0154(6) 0.0144(5) 0.0227(6) 0.0022(4) 0.0040(4) -0.0023(4)
    C25 0.0152(6) 0.0162(5) 0.0226(6) 0.0033(4) 0.0012(4) -0.0025(4)
    C26 0.0228(6) 0.0152(5) 0.0171(5) 0.0007(4) 0.0061(5) 0.0032(4)
    C27 0.0219(6) 0.0135(5) 0.0222(6) -0.0010(4) 0.0064(5) 0.0001(4)
    C28 0.0166(6) 0.0163(5) 0.0173(5) 0.0006(4) 0.0056(4) 0.0015(4)
    C29 0.0226(6) 0.0155(5) 0.0173(5) 0.0011(5) -0.0002(4) -0.0013(4)
    C30 0.0231(6) 0.0239(6) 0.0216(6) 0.0000(5) 0.0042(5) -0.0021(5)
    C31 0.0266(7) 0.0236(6) 0.0271(7) -0.0061(5) 0.0051(5) -0.0014(5)
    C32 0.0355(7) 0.0171(6) 0.0204(6) -0.0037(5) 0.0019(5) -0.0023(5)
    C33 0.0338(7) 0.0190(6) 0.0180(6) 0.0010(5) 0.0078(5) 0.0000(5)
    C34 0.0261(6) 0.0181(6) 0.0203(6) -0.0011(5) 0.0060(5) 0.0024(5)
loop_
    _geom_bond_atom_site_label_1
    _geom_bond_atom_site_label_2
    _geom_bond_site_symmetry_2
    _geom_bond_distance
    _geom_bond_publ_flag
    S1 C12 . 1.7717(12) ?
    S1 C11 . 1.8011(12) ?
    S2 C29 . 1.7729(12) ?
    S2 C28 . 1.7944(12) ?
    O1 C11 . 1.2021(15) ?
    O2 C28 . 1.2033(15) ?
    C1 C11 . 1.5284(15) ?
    C1 C2 . 1.5360(15) ?
    C1 C8 . 1.5413(15) ?
    C1 C9 . 1.5465(15) ?
    C2 C3 . 1.5357(16) ?
    C2 H2A . 0.9900 ?
    C2 H2B . 0.9900 ?
    C3 C10 . 1.5337(16) ?
    C3 C4 . 1.5359(16) ?
    C3 H3 . 1.0000 ?
    C4 C5 . 1.5349(16) ?
    C4 H4A . 0.9900 ?
    C4 H4B . 0.9900 ?
    C5 C9 . 1.5330(16) ?
    C5 C6 . 1.5343(17) ?
    C5 H5 . 1.0000 ?
    C6 C7 . 1.5339(16) ?
    C6 H6A . 0.9900 ?
    C6 H6B . 0.9900 ?
    C7 C10 . 1.5349(16) ?
    C7 C8 . 1.5362(16) ?
    C7 H7 . 1.0000 ?
    C8 H8A . 0.9900 ?
    C8 H8B . 0.9900 ?
    C9 H9A . 0.9900 ?
    C9 H9B . 0.9900 ?
    C10 H10A . 0.9900 ?
    C10 H10B . 0.9900 ?
    C12 C13 . 1.3894(18) ?
    C12 C17 . 1.3917(18) ?
    C13 C14 . 1.3919(18) ?
    C13 H13 . 0.9500 ?
    C14 C15 . 1.381(2) ?
    C14 H14 . 0.9500 ?
    C15 C16 . 1.386(2) ?
    C15 H15 . 0.9500 ?
    C16 C17 . 1.3888(19) ?
    C16 H16 . 0.9500 ?
    C17 H17 . 0.9500 ?
    C18 C28 . 1.5298(16) ?
    C18 C25 . 1.5348(15) ?
    C18 C19 . 1.5432(15) ?
    C18 C26 . 1.5413(15) ?
    C19 C20 . 1.5373(16) ?
    C19 H19A . 0.9900 ?
    C19 H19B . 0.9900 ?
    C20 C21 . 1.5347(17) ?
    C20 C27 . 1.5356(16) ?
    C20 H20 . 1.0000 ?
    C21 C22 . 1.5331(17) ?
    C21 H21A . 0.9900 ?
    C21 H21B . 0.9900 ?
    C22 C26 . 1.5343(17) ?
    C22 C23 . 1.5322(17) ?
    C22 H22 . 1.0000 ?
    C23 C24 . 1.5328(17) ?
    C23 H23A . 0.9900 ?
    C23 H23B . 0.9900 ?
    C24 C27 . 1.5308(16) ?
    C24 C25 . 1.5368(16) ?
    C24 H24 . 1.0000 ?
    C25 H25A . 0.9900 ?
    C25 H25B . 0.9900 ?
    C26 H26A . 0.9900 ?
    C26 H26B . 0.9900 ?
    C27 H27A . 0.9900 ?
    C27 H27B . 0.9900 ?
    C29 C30 . 1.3937(18) ?
    C29 C34 . 1.3926(18) ?
    C30 C31 . 1.3891(18) ?
    C30 H30 . 0.9500 ?
    C31 C32 . 1.386(2) ?
    C31 H31 . 0.9500 ?
    C32 C33 . 1.3902(19) ?
    C32 H32 . 0.9500 ?
    C33 C34 . 1.3907(18) ?
    C33 H33 . 0.9500 ?
    C34 H34 . 0.9500 ?
loop_
    _geom_angle_atom_site_label_1
    _geom_angle_atom_site_label_2
    _geom_angle_atom_site_label_3
    _geom_angle_site_symmetry_1
    _geom_angle_site_symmetry_3
    _geom_angle
    _geom_angle_publ_flag
    C12 S1 C11 . . 102.49(6) ?
    C29 S2 C28 . . 102.86(6) ?
    C11 C1 C2 . . 109.59(9) ?
    C11 C1 C8 . . 110.32(9) ?
    C2 C1 C8 . . 109.07(9) ?
    C11 C1 C9 . . 109.68(9) ?
    C2 C1 C9 . . 109.26(9) ?
    C8 C1 C9 . . 108.91(9) ?
    C3 C2 C1 . . 109.73(9) ?
    C3 C2 H2A . . 109.7 ?
    C1 C2 H2A . . 109.7 ?
    C3 C2 H2B . . 109.7 ?
    C1 C2 H2B . . 109.7 ?
    H2A C2 H2B . . 108.2 ?
    C10 C3 C2 . . 109.92(10) ?
    C10 C3 C4 . . 109.36(10) ?
    C2 C3 C4 . . 109.45(10) ?
    C10 C3 H3 . . 109.4 ?
    C2 C3 H3 . . 109.4 ?
    C4 C3 H3 . . 109.4 ?
    C5 C4 C3 . . 109.37(9) ?
    C5 C4 H4A . . 109.8 ?
    C3 C4 H4A . . 109.8 ?
    C5 C4 H4B . . 109.8 ?
    C3 C4 H4B . . 109.8 ?
    H4A C4 H4B . . 108.2 ?
    C9 C5 C6 . . 109.35(9) ?
    C9 C5 C4 . . 109.55(10) ?
    C6 C5 C4 . . 109.72(10) ?
    C9 C5 H5 . . 109.4 ?
    C6 C5 H5 . . 109.4 ?
    C4 C5 H5 . . 109.4 ?
    C7 C6 C5 . . 109.55(9) ?
    C7 C6 H6A . . 109.8 ?
    C5 C6 H6A . . 109.8 ?
    C7 C6 H6B . . 109.8 ?
    C5 C6 H6B . . 109.8 ?
    H6A C6 H6B . . 108.2 ?
    C6 C7 C10 . . 109.45(9) ?
    C6 C7 C8 . . 109.29(9) ?
    C10 C7 C8 . . 109.63(10) ?
    C6 C7 H7 . . 109.5 ?
    C10 C7 H7 . . 109.5 ?
    C8 C7 H7 . . 109.5 ?
    C7 C8 C1 . . 109.86(9) ?
    C7 C8 H8A . . 109.7 ?
    C1 C8 H8A . . 109.7 ?
    C7 C8 H8B . . 109.7 ?
    C1 C8 H8B . . 109.7 ?
    H8A C8 H8B . . 108.2 ?
    C5 C9 C1 . . 109.64(9) ?
    C5 C9 H9A . . 109.7 ?
    C1 C9 H9A . . 109.7 ?
    C5 C9 H9B . . 109.7 ?
    C1 C9 H9B . . 109.7 ?
    H9A C9 H9B . . 108.2 ?
    C3 C10 C7 . . 109.37(9) ?
    C3 C10 H10A . . 109.8 ?
    C7 C10 H10A . . 109.8 ?
    C3 C10 H10B . . 109.8 ?
    C7 C10 H10B . . 109.8 ?
    H10A C10 H10B . . 108.2 ?
    O1 C11 C1 . . 124.03(11) ?
    O1 C11 S1 . . 122.73(9) ?
    C1 C11 S1 . . 113.24(8) ?
    C13 C12 C17 . . 120.87(12) ?
    C13 C12 S1 . . 118.15(10) ?
    C17 C12 S1 . . 120.90(10) ?
    C12 C13 C14 . . 119.10(13) ?
    C12 C13 H13 . . 120.4 ?
    C14 C13 H13 . . 120.4 ?
    C15 C14 C13 . . 120.47(13) ?
    C15 C14 H14 . . 119.8 ?
    C13 C14 H14 . . 119.8 ?
    C14 C15 C16 . . 120.01(12) ?
    C14 C15 H15 . . 120.0 ?
    C16 C15 H15 . . 120.0 ?
    C15 C16 C17 . . 120.42(13) ?
    C15 C16 H16 . . 119.8 ?
    C17 C16 H16 . . 119.8 ?
    C16 C17 C12 . . 119.13(13) ?
    C16 C17 H17 . . 120.4 ?
    C12 C17 H17 . . 120.4 ?
    C28 C18 C25 . . 114.10(10) ?
    C28 C18 C19 . . 108.16(9) ?
    C25 C18 C19 . . 109.05(9) ?
    C28 C18 C26 . . 107.72(9) ?
    C25 C18 C26 . . 108.69(9) ?
    C19 C18 C26 . . 109.00(9) ?
    C20 C19 C18 . . 109.60(9) ?
    C20 C19 H19A . . 109.8 ?
    C18 C19 H19A . . 109.8 ?
    C20 C19 H19B . . 109.8 ?
    C18 C19 H19B . . 109.8 ?
    H19A C19 H19B . . 108.2 ?
    C21 C20 C27 . . 109.38(10) ?
    C21 C20 C19 . . 109.20(10) ?
    C27 C20 C19 . . 110.03(10) ?
    C21 C20 H20 . . 109.4 ?
    C27 C20 H20 . . 109.4 ?
    C19 C20 H20 . . 109.4 ?
    C22 C21 C20 . . 109.54(10) ?
    C22 C21 H21A . . 109.8 ?
    C20 C21 H21A . . 109.8 ?
    C22 C21 H21B . . 109.8 ?
    C20 C21 H21B . . 109.8 ?
    H21A C21 H21B . . 108.2 ?
    C21 C22 C26 . . 109.73(10) ?
    C21 C22 C23 . . 109.30(10) ?
    C26 C22 C23 . . 109.58(10) ?
    C21 C22 H22 . . 109.4 ?
    C26 C22 H22 . . 109.4 ?
    C23 C22 H22 . . 109.4 ?
    C24 C23 C22 . . 109.24(9) ?
    C24 C23 H23A . . 109.8 ?
    C22 C23 H23A . . 109.8 ?
    C24 C23 H23B . . 109.8 ?
    C22 C23 H23B . . 109.8 ?
    H23A C23 H23B . . 108.3 ?
    C27 C24 C23 . . 109.71(10) ?
    C27 C24 C25 . . 109.04(10) ?
    C23 C24 C25 . . 109.83(10) ?
    C27 C24 H24 . . 109.4 ?
    C23 C24 H24 . . 109.4 ?
    C25 C24 H24 . . 109.4 ?
    C18 C25 C24 . . 110.28(9) ?
    C18 C25 H25A . . 109.6 ?
    C24 C25 H25A . . 109.6 ?
    C18 C25 H25B . . 109.6 ?
    C24 C25 H25B . . 109.6 ?
    H25A C25 H25B . . 108.1 ?
    C22 C26 C18 . . 109.94(9) ?
    C22 C26 H26A . . 109.7 ?
    C18 C26 H26A . . 109.7 ?
    C22 C26 H26B . . 109.7 ?
    C18 C26 H26B . . 109.7 ?
    H26A C26 H26B . . 108.2 ?
    C24 C27 C20 . . 109.31(9) ?
    C24 C27 H27A . . 109.8 ?
    C20 C27 H27A . . 109.8 ?
    C24 C27 H27B . . 109.8 ?
    C20 C27 H27B . . 109.8 ?
    H27A C27 H27B . . 108.3 ?
    O2 C28 C18 . . 123.17(11) ?
    O2 C28 S2 . . 122.56(9) ?
    C18 C28 S2 . . 114.26(8) ?
    C30 C29 C34 . . 120.65(11) ?
    C30 C29 S2 . . 117.47(10) ?
    C34 C29 S2 . . 121.66(10) ?
    C31 C30 C29 . . 119.34(12) ?
    C31 C30 H30 . . 120.3 ?
    C29 C30 H30 . . 120.3 ?
    C32 C31 C30 . . 120.40(12) ?
    C32 C31 H31 . . 119.8 ?
    C30 C31 H31 . . 119.8 ?
    C31 C32 C33 . . 120.01(12) ?
    C31 C32 H32 . . 120.0 ?
    C33 C32 H32 . . 120.0 ?
    C34 C33 C32 . . 120.26(12) ?
    C34 C33 H33 . . 119.9 ?
    C32 C33 H33 . . 119.9 ?
    C33 C34 C29 . . 119.33(12) ?
    C33 C34 H34 . . 120.3 ?
    C29 C34 H34 . . 120.3 ?
loop_
    _geom_torsion_atom_site_label_1
    _geom_torsion_atom_site_label_2
    _geom_torsion_atom_site_label_3
    _geom_torsion_atom_site_label_4
    _geom_torsion_site_symmetry_1
    _geom_torsion_site_symmetry_2
    _geom_torsion_site_symmetry_3
    _geom_torsion_site_symmetry_4
    _geom_torsion
    _geom_torsion_publ_flag
    C11 C1 C2 C3 . . . . -179.65(9) ?
    C8 C1 C2 C3 . . . . 59.48(12) ?
    C9 C1 C2 C3 . . . . -59.46(12) ?
    C1 C2 C3 C10 . . . . -59.96(12) ?
    C1 C2 C3 C4 . . . . 60.17(12) ?
    C10 C3 C4 C5 . . . . 60.16(12) ?
    C2 C3 C4 C5 . . . . -60.31(12) ?
    C3 C4 C5 C9 . . . . 60.34(12) ?
    C3 C4 C5 C6 . . . . -59.71(12) ?
    C9 C5 C6 C7 . . . . -60.61(12) ?
    C4 C5 C6 C7 . . . . 59.56(12) ?
    C5 C6 C7 C10 . . . . -59.76(12) ?
    C5 C6 C7 C8 . . . . 60.31(12) ?
    C6 C7 C8 C1 . . . . -60.07(12) ?
    C10 C7 C8 C1 . . . . 59.89(12) ?
    C11 C1 C8 C7 . . . . 179.96(9) ?
    C2 C1 C8 C7 . . . . -59.63(12) ?
    C9 C1 C8 C7 . . . . 59.53(12) ?
    C6 C5 C9 C1 . . . . 60.35(12) ?
    C4 C5 C9 C1 . . . . -59.92(12) ?
    C11 C1 C9 C5 . . . . 179.52(9) ?
    C2 C1 C9 C5 . . . . 59.38(12) ?
    C8 C1 C9 C5 . . . . -59.66(12) ?
    C2 C3 C10 C7 . . . . 59.66(12) ?
    C4 C3 C10 C7 . . . . -60.52(12) ?
    C6 C7 C10 C3 . . . . 60.32(12) ?
    C8 C7 C10 C3 . . . . -59.55(12) ?
    C2 C1 C11 O1 . . . . -1.39(16) ?
    C8 C1 C11 O1 . . . . 118.72(12) ?
    C9 C1 C11 O1 . . . . -121.32(12) ?
    C2 C1 C11 S1 . . . . 178.25(8) ?
    C8 C1 C11 S1 . . . . -61.65(10) ?
    C9 C1 C11 S1 . . . . 58.32(11) ?
    C12 S1 C11 O1 . . . . 1.36(12) ?
    C12 S1 C11 C1 . . . . -178.29(8) ?
    C11 S1 C12 C13 . . . . -122.88(10) ?
    C11 S1 C12 C17 . . . . 60.50(11) ?
    C17 C12 C13 C14 . . . . 0.09(18) ?
    S1 C12 C13 C14 . . . . -176.54(9) ?
    C12 C13 C14 C15 . . . . -0.74(19) ?
    C13 C14 C15 C16 . . . . 0.6(2) ?
    C14 C15 C16 C17 . . . . 0.3(2) ?
    C15 C16 C17 C12 . . . . -0.92(19) ?
    C13 C12 C17 C16 . . . . 0.74(18) ?
    S1 C12 C17 C16 . . . . 177.27(10) ?
    C28 C18 C19 C20 . . . . -176.73(9) ?
    C25 C18 C19 C20 . . . . 58.66(12) ?
    C26 C18 C19 C20 . . . . -59.87(12) ?
    C18 C19 C20 C21 . . . . 60.67(12) ?
    C18 C19 C20 C27 . . . . -59.40(12) ?
    C27 C20 C21 C22 . . . . 60.01(13) ?
    C19 C20 C21 C22 . . . . -60.45(12) ?
    C20 C21 C22 C26 . . . . 59.90(13) ?
    C20 C21 C22 C23 . . . . -60.30(13) ?
    C21 C22 C23 C24 . . . . 60.27(12) ?
    C26 C22 C23 C24 . . . . -60.02(12) ?
    C22 C23 C24 C27 . . . . -60.40(12) ?
    C22 C23 C24 C25 . . . . 59.43(12) ?
    C28 C18 C25 C24 . . . . 179.25(9) ?
    C19 C18 C25 C24 . . . . -59.70(12) ?
    C26 C18 C25 C24 . . . . 59.03(12) ?
    C27 C24 C25 C18 . . . . 60.66(12) ?
    C23 C24 C25 C18 . . . . -59.58(13) ?
    C21 C22 C26 C18 . . . . -59.45(13) ?
    C23 C22 C26 C18 . . . . 60.57(12) ?
    C28 C18 C26 C22 . . . . 176.34(9) ?
    C25 C18 C26 C22 . . . . -59.56(12) ?
    C19 C18 C26 C22 . . . . 59.20(12) ?
    C23 C24 C27 C20 . . . . 60.11(12) ?
    C25 C24 C27 C20 . . . . -60.21(12) ?
    C21 C20 C27 C24 . . . . -59.75(13) ?
    C19 C20 C27 C24 . . . . 60.20(12) ?
    C25 C18 C28 O2 . . . . -173.14(11) ?
    C19 C18 C28 O2 . . . . 65.32(14) ?
    C26 C18 C28 O2 . . . . -52.37(15) ?
    C25 C18 C28 S2 . . . . 6.81(13) ?
    C19 C18 C28 S2 . . . . -114.73(9) ?
    C26 C18 C28 S2 . . . . 127.58(9) ?
    C29 S2 C28 O2 . . . . 4.68(12) ?
    C29 S2 C28 C18 . . . . -175.27(8) ?
    C28 S2 C29 C30 . . . . 118.64(10) ?
    C28 S2 C29 C34 . . . . -66.73(11) ?
    C34 C29 C30 C31 . . . . -0.55(19) ?
    S2 C29 C30 C31 . . . . 174.15(10) ?
    C29 C30 C31 C32 . . . . 0.8(2) ?
    C30 C31 C32 C33 . . . . -0.1(2) ?
    C31 C32 C33 C34 . . . . -1.0(2) ?
    C32 C33 C34 C29 . . . . 1.24(19) ?
    C30 C29 C34 C33 . . . . -0.48(19) ?
    S2 C29 C34 C33 . . . . -174.95(10) ?
loop_
    _geom_hbond_atom_site_label_D
    _geom_hbond_atom_site_label_H
    _geom_hbond_atom_site_label_A
    _geom_hbond_site_symmetry_A
    _geom_hbond_distance_DH
    _geom_hbond_distance_HA
    _geom_hbond_distance_DA
    _geom_hbond_angle_DHA
    C22 H22 Cg1 1_556 1.00 2.81 3.6129(13) 138
    C34 H34 Cg1 1_555 0.95 2.73 3.4234(14) 131
    C15 H15 Cg2 4_554 0.95 2.86 3.6668(16) 143
