# Supplementary material for: (Adamantan-1-yl)(phenyl­sulfan­yl)methanone
Source: Acta Crystallogr Sect E Struct Rep Online. 2012 Jun 16;68(Pt 7):o2104. doi: 10.1107/S1600536812026116 (PMC3393917; doi:10.1107/S1600536812026116)
Supplement: Supplementary file 2 [file e-68-o2104-Isup2.hkl]

# 
# h,k,l, Fc-squared, Fo-squared, sigma(Fo-squared) and status flag 
# 
data_I
_shelx_title '  P21/c' 
_shelx_refln_list_code          4 
_shelx_F_calc_maximum      154.63 
_exptl_crystal_F_000      1168.00 
_reflns_d_resolution_high  0.7926 
 
loop_ 
 _symmetry_equiv_pos_as_xyz 
 'x, y, z' 
 '-x, y+1/2, -z+1/2' 
 '-x, -y, -z' 
 'x, -y-1/2, z-1/2' 
 
_cell_length_a     6.3545 
_cell_length_b    39.4559 
_cell_length_c    11.3878 
_cell_angle_alpha  90.000 
_cell_angle_beta   99.879 
_cell_angle_gamma  90.000 
 
_shelx_F_squared_multiplier     1.000 
 
loop_ 
 _refln_index_h 
 _refln_index_k 
 _refln_index_l 
 _refln_F_squared_calc 
 _refln_F_squared_meas 
 _refln_F_squared_sigma 
 _refln_observed_status 
   1   0   0     6587.45     6040.38     29.99 o 
   2   0   0      879.75      899.97     16.44 o 
   3   0   0     3940.14     4098.57    102.19 o 
   4   0   0       57.14       59.11      5.50 o 
   5   0   0      349.10      351.81     14.87 o 
   6   0   0     1336.30     1373.46     29.49 o 
   7   0   0       50.33       41.03      4.18 o 
   1   1   0     2248.42     2121.11      9.00 o 
   2   1   0       27.12       26.71      1.20 o 
   3   1   0     4921.00     5000.65     24.69 o 
   4   1   0       34.48       38.72      3.33 o 
   5   1   0      107.81      106.86      4.65 o 
   6   1   0      109.04      112.66      6.18 o 
   7   1   0       37.97       35.70      4.15 o 
   1   2   0        1.92        5.23      0.62 o 
   2   2   0      587.70      665.73      4.86 o 
   3   2   0      860.79      976.01      8.38 o 
   4   2   0      732.51      763.71     13.27 o 
   5   2   0       20.38       18.15      2.75 o 
   6   2   0       14.00       20.40      5.60 o 
   7   2   0       32.32       34.88      4.26 o 
   1   3   0     7479.29     6911.24     15.03 o 
   2   3   0      145.27      154.45      2.39 o 
   3   3   0      665.42      676.74      7.01 o 
   4   3   0      450.19      488.08     14.89 o 
   5   3   0       34.86       23.96      2.46 o 
   6   3   0       40.64       50.96      7.71 o 
   7   3   0       13.89       17.68      3.42 o 
   2   4   0       56.84       75.13      2.18 o 
   3   4   0       65.60       51.84      2.37 o 
   4   4   0     1905.11     2067.82     30.35 o 
   5   4   0       11.96       12.56      4.66 o 
   6   4   0      577.87      604.86     20.16 o 
   7   4   0       69.33       65.69      5.76 o 
   2   5   0     1614.89     1635.19     12.88 o 
   3   5   0     1622.30     1632.32     22.76 o 
   4   5   0       17.18       22.89      3.69 o 
   5   5   0     1359.13     1278.67     19.10 o 
   6   5   0        1.77        5.51      3.64 o 
   7   5   0        8.54        6.08      2.49 o 
   0   6   0     3469.26     3159.03     15.09 o 
   1   6   0       52.69       39.73      1.73 o 
   2   6   0     5576.33     5607.67     42.65 o 
   3   6   0      531.65      538.35      9.26 o 
   4   6   0     1824.05     1668.50     27.10 o 
   5   6   0       15.79       21.29      2.42 o 
   6   6   0     1031.32     1043.29     26.58 o 
   7   6   0        9.55        9.07      2.66 o 
   1   7   0     8986.80     8207.06     24.67 o 
   2   7   0     5171.35     5066.88     22.98 o 
   3   7   0      665.75      760.93     11.91 o 
   4   7   0     1359.40     1347.33     24.31 o 
   5   7   0      237.08      226.42      6.89 o 
   6   7   0       99.71      119.29      9.44 o 
   7   7   0       12.48       16.01      3.53 o 
   0   8   0     9319.56     8277.75     28.50 o 
   1   8   0      295.13      278.60      4.87 o 
   2   8   0     1842.38     1804.17     14.06 o 
   3   8   0      172.27      153.02      3.97 o 
   4   8   0      166.37      143.06      8.08 o 
   5   8   0       50.58       35.77      3.66 o 
   6   8   0        5.06       10.02      2.67 o 
   7   8   0      117.42      117.36      7.79 o 
   1   9   0       67.13       72.67      2.67 o 
   2   9   0     1397.46     1394.85      9.09 o 
   3   9   0     1310.72     1414.41     12.43 o 
   4   9   0      257.70      267.25     10.95 o 
   5   9   0        0.30        2.79      2.43 o 
   6   9   0      351.73      355.86     10.85 o 
   7   9   0       12.84       17.12      3.72 o 
   0  10   0    10119.37     9266.06     33.71 o 
   1  10   0     7088.90     6576.72     25.86 o 
   2  10   0      919.37      958.83     12.26 o 
   3  10   0     1295.92     1593.12     12.92 o 
   4  10   0     1237.31     1233.92     23.27 o 
   5  10   0      483.59      489.46     23.77 o 
   6  10   0     1146.52     1056.07     18.53 o 
   7  10   0       49.65       58.26      5.86 o 
   1  11   0      140.44      125.26      8.80 o 
   2  11   0      155.76      104.98      2.99 o 
   3  11   0        6.31        6.48      1.57 o 
   4  11   0     1539.32     1540.70     25.94 o 
   5  11   0        1.50        6.11      2.50 o 
   6  11   0        2.58       15.54      7.59 o 
   7  11   0     1308.24     1283.78     24.48 o 
   0  12   0      843.75      792.02     11.03 o 
   1  12   0     2568.36     2511.86     16.05 o 
   2  12   0     2235.53     2467.45     20.12 o 
   3  12   0      268.32      244.86      6.82 o 
   4  12   0     1287.64     1261.81     23.53 o 
   5  12   0     1032.57      976.23     19.48 o 
   6  12   0      141.79      135.87      9.36 o 
   7  12   0      110.27      121.70      7.79 o 
   1  13   0     1300.71     1371.54     12.85 o 
   2  13   0     3347.23     3368.78     21.88 o 
   3  13   0     4957.46     4644.49     52.19 o 
   4  13   0      200.38      196.88      7.04 o 
   5  13   0       77.32       75.32      5.73 o 
   6  13   0       28.05       32.40      5.16 o 
   7  13   0        9.79       11.78      3.22 o 
   0  14   0     3762.83     3570.28     25.47 o 
   1  14   0      780.05      856.00     10.22 o 
   2  14   0       28.87       27.75      2.23 o 
   3  14   0      381.60      372.72     11.71 o 
   4  14   0       15.12        6.85      1.73 o 
   5  14   0     1107.48     1073.82     19.84 o 
   6  14   0      697.55      680.15     20.73 o 
   7  14   0      444.97      425.21     13.66 o 
   1  15   0      970.29     1081.43     10.51 o 
   2  15   0       36.64       25.17      2.32 o 
   3  15   0       16.37       13.96      3.55 o 
   4  15   0      142.09      144.36      9.45 o 
   5  15   0       11.02       12.44      2.89 o 
   6  15   0     1122.00     1139.01     26.62 o 
   7  15   0       14.45       17.19      3.31 o 
   0  16   0      967.97      981.53     14.55 o 
   1  16   0        1.40        4.56      2.52 o 
   2  16   0      653.30      741.38      9.26 o 
   3  16   0      279.93      316.72      8.09 o 
   4  16   0      417.69      402.26      9.20 o 
   5  16   0       93.00       70.78      7.84 o 
   6  16   0      126.18      123.57      9.14 o 
   7  16   0       70.18       66.04      5.52 o 
   1  17   0       34.92       30.12      2.07 o 
   2  17   0     3391.97     3668.57     38.33 o 
   3  17   0     1129.40     1044.27     17.31 o 
   4  17   0     1665.27     1772.87     32.46 o 
   5  17   0      208.58      181.71     12.00 o 
   6  17   0      145.91      143.75      9.80 o 
   7  17   0       77.70       82.69      5.91 o 
   0  18   0     7276.63     6847.56     41.22 o 
   1  18   0      749.87      802.25     10.13 o 
   2  18   0      496.90      696.35     17.27 o 
   3  18   0      109.85      104.93      7.97 o 
   4  18   0      866.66      852.09     13.73 o 
   5  18   0      577.15      583.91     21.20 o 
   6  18   0        9.48       13.42      3.88 o 
   7  18   0      294.81      308.22     10.51 o 
   1  19   0      293.40      268.19      6.62 o 
   2  19   0     3666.45     3988.78     41.89 o 
   3  19   0      805.59      749.99     20.50 o 
   4  19   0     1503.81     1449.05     22.15 o 
   5  19   0      133.49      136.64     10.56 o 
   6  19   0       21.71       29.41      4.98 o 
   7  19   0      150.29      139.75      6.92 o 
   0  20   0      143.94      194.37      7.57 o 
   1  20   0     3994.57     4078.77     24.36 o 
   2  20   0      391.54      407.54     13.92 o 
   3  20   0      650.88      662.45     19.72 o 
   4  20   0     1356.87     1368.52     23.26 o 
   5  20   0      440.40      393.32     17.52 o 
   6  20   0       42.18       45.82      5.80 o 
   7  20   0      103.68      101.71      5.66 o 
   1  21   0      304.25      319.57     10.21 o 
   2  21   0     1423.73     1463.09     26.80 o 
   3  21   0    10990.56    10600.07     79.84 o 
   4  21   0      972.85      855.03     14.33 o 
   5  21   0     1042.54     1110.82     29.23 o 
   6  21   0      312.20      314.81     13.40 o 
   7  21   0       81.10       95.54      5.18 o 
   0  22   0     2219.07     2213.53     27.19 o 
   1  22   0     1820.61     1803.18     63.72 o 
   2  22   0     1468.81     1363.93     26.40 o 
   3  22   0     4650.72     4432.99     52.31 o 
   4  22   0     1683.34     1813.17     24.67 o 
   5  22   0       51.30       43.00      6.61 o 
   6  22   0      318.97      328.89     13.42 o 
   7  22   0        0.17       -0.49      1.43 o 
   1  23   0      823.87      823.06     15.85 o 
   2  23   0      177.59      166.31      9.61 o 
   3  23   0      237.77      217.92     12.02 o 
   4  23   0      727.98      644.64     15.61 o 
   5  23   0      349.16      320.96     15.75 o 
   6  23   0      252.10      243.31     11.33 o 
   0  24   0      139.77      142.49      7.38 o 
   1  24   0      275.93      263.23      8.50 o 
   2  24   0      937.72      860.45     21.78 o 
   3  24   0     1678.97     1674.51     23.35 o 
   4  24   0       83.99      113.19      6.81 o 
   5  24   0      871.79      871.87     25.37 o 
   6  24   0       32.99       40.52      5.01 o 
   1  25   0      378.90      361.56     13.18 o 
   2  25   0     6162.11     5977.04     58.34 o 
   3  25   0     1090.00     1002.89     18.38 o 
   4  25   0     3961.40     3842.92     38.24 o 
   5  25   0      401.83      400.10     17.14 o 
   6  25   0        8.08        7.69      2.90 o 
   0  26   0      747.48      761.03     17.78 o 
   1  26   0     1660.67     1686.37     28.85 o 
   2  26   0      197.61      203.16     11.16 o 
   3  26   0      616.54      617.41     14.60 o 
   4  26   0     2123.05     2164.35     28.79 o 
   5  26   0       26.71       23.76      4.94 o 
   6  26   0       91.03       73.58      4.13 o 
   1  27   0        7.42        9.19      2.80 o 
   2  27   0      370.15      364.58     15.01 o 
   3  27   0     1263.40     1247.47     20.96 o 
   4  27   0     1294.49     1342.88     22.69 o 
   5  27   0       20.34       39.35      5.71 o 
   6  27   0        0.05        0.42      1.39 o 
   0  28   0     2416.25     2370.18     32.62 o 
   1  28   0      578.10      521.97     16.76 o 
   2  28   0      241.37      204.21      9.04 o 
   3  28   0       15.64       12.99      2.73 o 
   4  28   0       26.41       17.87      4.68 o 
   5  28   0      106.40       85.79      7.95 o 
   6  28   0       10.40       15.35      2.74 o 
   1  29   0     1791.76     1741.14     31.03 o 
   2  29   0      171.46      137.87      6.77 o 
   3  29   0      605.90      599.10     14.68 o 
   4  29   0     1154.69     1193.20     29.78 o 
   5  29   0       12.38       15.10      4.20 o 
   6  29   0        3.68        4.83      1.32 o 
   0  30   0     1100.78     1052.91     22.42 o 
   1  30   0      132.85      148.79      6.68 o 
   2  30   0      429.13      396.74     11.50 o 
   3  30   0      200.39      216.45      8.95 o 
   4  30   0      705.71      668.05     21.93 o 
   5  30   0      182.09      187.70     10.57 o 
   6  30   0      245.39      248.15      8.38 o 
   1  31   0      329.10      284.86      6.36 o 
   2  31   0        4.47        6.18      9.28 o 
   3  31   0      471.80      445.87     12.70 o 
   4  31   0      188.28      184.40     11.53 o 
   5  31   0       21.91       25.69      4.49 o 
   6  31   0        1.48        2.88      1.62 o 
   0  32   0     3065.85     2906.02     40.10 o 
   1  32   0      223.99      212.49      5.60 o 
   2  32   0     4796.89     4556.03     55.84 o 
   3  32   0      161.27      166.00      7.84 o 
   4  32   0        2.57       -0.96      2.96 o 
   5  32   0      406.48      400.01     13.94 o 
   6  32   0      296.88      283.86      7.89 o 
   1  33   0     1310.69     1198.27     16.43 o 
   2  33   0      271.15      276.34     14.08 o 
   3  33   0      739.07      710.96     15.80 o 
   4  33   0       21.27       21.38      4.64 o 
   5  33   0      237.86      251.68     10.59 o 
   0  34   0      735.21      685.47     20.05 o 
   1  34   0      419.68      420.34      9.20 o 
   2  34   0      134.18      118.53      9.48 o 
   3  34   0      541.93      548.42     13.67 o 
   4  34   0        0.05        0.48      2.78 o 
   5  34   0        3.30        1.74      2.24 o 
   1  35   0        0.86        2.81      1.92 o 
   2  35   0     1166.32     1085.88     27.54 o 
   3  35   0      206.61      194.12      8.11 o 
   4  35   0       33.44       28.89      4.53 o 
   5  35   0        3.06        3.42      1.39 o 
   0  36   0      199.95      196.45     10.91 o 
   1  36   0      547.73      513.87     10.15 o 
   2  36   0      490.30      473.25     12.17 o 
   3  36   0      539.71      566.91     13.98 o 
   4  36   0       29.64       21.27      3.86 o 
   5  36   0      532.36      497.88      8.57 o 
   1  37   0        1.52        7.55      1.71 o 
   2  37   0       96.37      136.52      9.85 o 
   3  37   0      476.10      471.38      9.54 o 
   4  37   0      132.67      123.97      4.42 o 
   5  37   0       71.16       70.18      2.96 o 
   0  38   0     1005.35     1001.23     17.85 o 
   1  38   0     1475.13     1447.23     20.93 o 
   2  38   0        0.41        1.78      2.35 o 
   3  38   0       78.42       84.54      4.05 o 
   4  38   0      236.05      255.82      5.83 o 
   1  39   0      839.70      841.25     15.68 o 
   2  39   0      305.96      322.16     14.14 o 
   3  39   0      100.06       88.67      3.86 o 
   4  39   0      164.08      153.99      4.21 o 
   0  40   0      119.30      126.62      6.28 o 
   1  40   0       25.40       23.33      2.58 o 
   2  40   0      127.11      124.48      8.77 o 
   3  40   0       32.72       28.51      2.19 o 
   4  40   0      392.33      356.56      6.01 o 
   1  41   0       76.30       67.93      3.77 o 
   2  41   0        7.98        9.69      2.53 o 
   3  41   0        2.23        4.88      2.72 o 
   4  41   0        2.87        2.94      1.48 o 
   0  42   0     1238.03     1207.67     17.60 o 
   1  42   0      426.27      452.60      8.80 o 
   2  42   0      120.00      122.28      8.78 o 
   3  42   0      173.89      174.86      9.03 o 
   1  43   0      123.41      124.57      4.48 o 
   2  43   0      321.38      322.41      8.82 o 
   3  43   0      104.97      107.79      6.76 o 
   0  44   0        0.80       -0.69      2.07 o 
   1  44   0      539.42      539.60      8.43 o 
   2  44   0        6.21        7.29      1.84 o 
   3  44   0       41.14       34.07      3.69 o 
   1  45   0       52.97       58.47      3.49 o 
   2  45   0      220.55      228.74      9.83 o 
   3  45   0      579.14      591.44     12.29 o 
   0  46   0       94.49       99.53      6.05 o 
   1  46   0      217.11      216.28     10.78 o 
   2  46   0       52.86       38.11      4.01 o 
   1  47   0        6.94        8.08      2.25 o 
   2  47   0        1.24        2.79      1.90 o 
   0  48   0       85.42       75.48      3.99 o 
   1  48   0      531.95      536.25     11.64 o 
   2  48   0        1.13        0.70      1.09 o 
  -7   1   1       94.61      101.51     11.60 o 
  -6   1   1       44.69       47.33      8.82 o 
  -5   1   1     3343.32     3241.72     49.11 o 
  -4   1   1      402.62      452.77     10.46 o 
  -3   1   1      117.55      107.51      3.15 o 
  -2   1   1     1804.60     1858.62      9.77 o 
  -1   1   1     7379.81     6739.18     31.80 o 
   1   1   1     5149.50     4889.28     14.43 o 
   2   1   1      485.57      505.57      4.43 o 
   3   1   1     2363.60     2465.30     13.93 o 
   4   1   1      844.55      901.94     21.18 o 
   5   1   1       97.41      122.36      6.77 o 
   6   1   1      562.46      582.26     19.37 o 
   7   1   1        1.20        3.23      1.96 o 
  -7   2   1      477.15      450.43     14.61 o 
  -6   2   1        0.44       -1.63      1.63 o 
  -5   2   1      111.05       93.82      4.42 o 
  -4   2   1      706.27      704.99     13.04 o 
  -3   2   1      406.64      409.49      6.02 o 
  -2   2   1     1885.26     1803.08     15.45 o 
  -1   2   1    10051.92     9543.43    101.41 o 
   0   2   1     1946.55     1994.59      9.61 o 
   1   2   1     1043.39      987.68      4.50 o 
   2   2   1     2895.47     2877.06     10.48 o 
   3   2   1      598.73      624.69      8.15 o 
   4   2   1      706.48      761.06     13.06 o 
   5   2   1     1167.28     1159.37     20.07 o 
   6   2   1      160.68      190.16      8.24 o 
   7   2   1       47.13       53.38      7.47 o 
  -7   3   1       35.39       41.15      4.81 o 
  -6   3   1        1.46        5.05      5.03 o 
  -5   3   1      818.18      781.94     12.38 o 
  -4   3   1     1112.10     1232.84     17.22 o 
  -3   3   1       20.84       12.33      1.69 o 
  -2   3   1      272.72      270.43      3.69 o 
  -1   3   1     5040.73     5066.20     23.26 o 
   0   3   1     1341.17     1363.40      8.81 o 
   1   3   1    14978.92    13499.40     24.22 o 
   2   3   1     2820.08     2903.97     11.80 o 
   3   3   1     4373.85     4646.19     28.10 o 
   4   3   1      228.41      256.07      7.52 o 
   5   3   1      136.48      144.43      7.34 o 
   6   3   1      439.67      454.71     12.45 o 
   7   3   1       23.27       26.32      3.83 o 
  -7   4   1        5.95        2.34      2.58 o 
  -6   4   1     1028.69     1050.65     17.68 o 
  -5   4   1       87.20       89.07      4.36 o 
  -4   4   1     1387.95     1480.37     18.92 o 
  -3   4   1     9023.25     9316.19     40.44 o 
  -2   4   1      646.46      663.03      5.58 o 
  -1   4   1       19.64       23.55      1.75 o 
   0   4   1      496.94      481.01      4.44 o 
   1   4   1     1480.65     1459.83     31.12 o 
   2   4   1      755.63      817.65      7.32 o 
   3   4   1     4485.33     4751.06     19.02 o 
   4   4   1      300.50      338.76     46.48 o 
   5   4   1      763.09      787.01     16.47 o 
   6   4   1      431.09      431.07     12.09 o 
   7   4   1       41.00       35.54      3.97 o 
  -7   5   1        1.78        0.81      2.64 o 
  -6   5   1     2751.40     2823.45     41.62 o 
  -5   5   1      198.24      195.42      6.37 o 
  -4   5   1     1163.99     1187.35     17.00 o 
  -3   5   1     1354.15     1491.64     12.27 o 
  -2   5   1      736.06      750.12      5.56 o 
  -1   5   1     1122.30     1073.53     11.03 o 
   0   5   1       77.34       63.11      1.81 o 
   1   5   1      254.40      269.37      6.72 o 
   2   5   1     6568.03     6596.22     37.98 o 
   3   5   1       12.80       31.77      1.72 o 
   4   5   1     2820.96     2895.75     84.55 o 
   5   5   1     1080.83     1046.07     19.24 o 
   6   5   1      216.93      242.30      9.13 o 
   7   5   1      310.48      296.06     10.93 o 
  -7   6   1      247.94      226.30     11.05 o 
  -6   6   1     1092.68     1043.09     25.73 o 
  -5   6   1     1755.95     1707.71     28.38 o 
  -4   6   1      924.68      929.34     21.06 o 
  -3   6   1     4260.71     4374.50     19.30 o 
  -2   6   1     6338.74     6182.95     26.12 o 
  -1   6   1     2109.00     2057.15     15.62 o 
   1   6   1     4753.89     4555.14     34.35 o 
   2   6   1     1685.12     1780.47     13.84 o 
   3   6   1     1371.12     1383.56     16.90 o 
   4   6   1      125.69      120.40      5.31 o 
   5   6   1      106.26      106.28      5.38 o 
   6   6   1      236.12      228.31     11.18 o 
   7   6   1        7.36       16.22      3.31 o 
  -7   7   1        2.74        7.00      3.28 o 
  -6   7   1      167.32      172.70     10.98 o 
  -5   7   1      162.42      174.42      6.15 o 
  -4   7   1      116.33      104.40      7.30 o 
  -3   7   1      835.05      967.53      9.17 o 
  -2   7   1     3657.05     3724.63     19.52 o 
  -1   7   1      360.56      332.58      6.27 o 
   0   7   1      132.75      125.45      3.05 o 
   1   7   1      244.37      257.04      4.07 o 
   2   7   1      213.19      220.83      4.04 o 
   3   7   1     1158.23     1161.44     15.15 o 
   4   7   1       13.80       20.46      8.13 o 
   5   7   1       40.96       48.56      3.56 o 
   6   7   1      170.50      183.10      6.13 o 
   7   7   1      203.43      187.73      8.99 o 
  -7   8   1      206.86      211.98     10.74 o 
  -5   8   1       16.87       16.39      2.34 o 
  -4   8   1      165.58      170.22      9.32 o 
  -3   8   1    12723.50    12638.08     47.24 o 
  -2   8   1       21.05       27.94      2.05 o 
  -1   8   1      748.92      690.00      6.94 o 
   0   8   1     3159.31     3097.37     16.02 o 
   1   8   1     3179.90     3123.74      8.95 o 
   2   8   1       31.45       34.33      1.36 o 
   3   8   1       17.07       14.27      1.77 o 
   4   8   1     1260.47     1266.29     22.41 o 
   5   8   1      267.73      256.12      7.64 o 
   6   8   1      653.93      683.15     11.66 o 
   7   8   1      386.54      355.63     12.31 o 
  -7   9   1      216.17      193.31     10.24 o 
  -6   9   1      187.50      173.97     11.12 o 
  -5   9   1      340.72      334.46      8.42 o 
  -4   9   1     2625.30     2771.68     37.08 o 
  -3   9   1      334.23      338.50     13.47 o 
  -2   9   1     5070.28     5361.19     72.49 o 
  -1   9   1       73.53       62.74      2.52 o 
   0   9   1      217.81      205.05      3.80 o 
   1   9   1     2034.78     1974.19      9.62 o 
   2   9   1      488.14      408.35     13.68 o 
   3   9   1      182.79      194.50      4.63 o 
   4   9   1     1211.48     1163.80     21.41 o 
   5   9   1     4685.61     4334.43     99.54 o 
   6   9   1      208.17      191.76      7.87 o 
   7   9   1     1793.71     1559.08     25.44 o 
  -7  10   1      121.34      125.83      8.32 o 
  -6  10   1      758.82      781.99     22.57 o 
  -5  10   1      118.02      144.91      5.68 o 
  -4  10   1      287.16      317.69     12.67 o 
  -3  10   1     3827.05     3876.89     26.74 o 
  -2  10   1     4999.38     5134.85     86.29 o 
  -1  10   1     8439.40     7703.17    113.03 o 
   0  10   1        1.71        6.32      2.03 o 
   1  10   1      356.39      379.32      7.19 o 
   2  10   1     1468.03     1604.00     15.84 o 
   3  10   1      610.27      682.22      8.65 o 
   4  10   1     2158.02     1999.17     31.33 o 
   5  10   1       41.96       35.00      3.50 o 
   6  10   1      219.99      223.88      8.44 o 
   7  10   1       76.94       93.86      6.58 o 
  -7  11   1       18.87       15.84      3.81 o 
  -6  11   1       16.76       18.60      4.71 o 
  -5  11   1     1887.18     1764.61     28.21 o 
  -4  11   1      150.92      170.09      9.29 o 
  -3  11   1       48.07       43.88      3.63 o 
  -2  11   1     2609.68     2809.45     17.87 o 
  -1  11   1     1680.91     1622.36     66.80 o 
   0  11   1       48.73       58.25      2.10 o 
   1  11   1     1185.02     1207.94      7.97 o 
   2  11   1     4192.99     4322.03     22.18 o 
   3  11   1     1704.96     1707.68     40.42 o 
   4  11   1      117.20      111.68      7.73 o 
   5  11   1       18.57       12.82      2.94 o 
   6  11   1       22.33       27.61      3.54 o 
   7  11   1      386.01      348.97     12.05 o 
  -7  12   1      342.14      329.00     12.92 o 
  -6  12   1       48.65       58.24      6.78 o 
  -5  12   1      608.08      550.63     19.29 o 
  -4  12   1      409.72      422.15     14.50 o 
  -3  12   1       28.41       61.37      3.06 o 
  -2  12   1     7560.79     7731.83     31.36 o 
  -1  12   1       95.50       92.79      3.02 o 
   0  12   1      654.65      619.28      6.90 o 
   1  12   1     6881.47     6417.98     36.34 o 
   2  12   1     9438.46     9800.72     41.90 o 
   3  12   1        3.66       22.46      8.57 o 
   4  12   1      294.11      289.51     12.50 o 
   5  12   1      797.40      787.80     24.49 o 
   6  12   1      806.32      888.60     26.57 o 
   7  12   1        0.30        2.60      2.30 o 
  -7  13   1      174.65      191.56      9.86 o 
  -6  13   1      565.97      541.82     19.05 o 
  -5  13   1      114.73       90.45      5.93 o 
  -4  13   1       90.51       87.39      6.76 o 
  -3  13   1     3170.04     3331.37     25.86 o 
  -2  13   1       10.24       17.58      2.70 o 
  -1  13   1        6.24        6.71      1.11 o 
   0  13   1     2567.22     2510.02     14.51 o 
   1  13   1     2123.14     2146.48     12.15 o 
   2  13   1     8385.70     8568.33     38.74 o 
   3  13   1        1.47        6.65      2.72 o 
   4  13   1      579.75      535.64     17.23 o 
   5  13   1       98.69      107.14      7.17 o 
   6  13   1     1031.68      989.76     35.73 o 
   7  13   1      234.23      193.85      8.89 o 
  -7  14   1        7.03        4.81      2.84 o 
  -6  14   1      521.75      509.38     18.53 o 
  -5  14   1     1054.99     1019.42     27.36 o 
  -4  14   1       11.13       21.52      3.86 o 
  -3  14   1      880.20      946.19     26.28 o 
  -2  14   1     1065.55     1236.12     12.60 o 
  -1  14   1     2061.80     2020.12     25.79 o 
   0  14   1       51.94       63.40     10.28 o 
   1  14   1      902.82      931.25      8.43 o 
   2  14   1      257.23      315.86      6.39 o 
   3  14   1       15.56       17.54      3.40 o 
   4  14   1     1602.23     1537.08     29.51 o 
   5  14   1      107.18       94.99      6.29 o 
   6  14   1      602.86      554.14     17.84 o 
   7  14   1      121.28      115.14      6.83 o 
  -7  15   1      221.46      200.71      9.70 o 
  -6  15   1       90.51       84.08      8.02 o 
  -5  15   1      996.23     1016.59     27.45 o 
  -4  15   1     1883.24     1905.82     30.97 o 
  -3  15   1     2382.33     2669.23     38.31 o 
  -2  15   1     1616.38     1727.31     15.22 o 
  -1  15   1     1780.63     1768.39     21.18 o 
   0  15   1      422.75      413.43      6.49 o 
   1  15   1     9156.98     9068.08     27.49 o 
   2  15   1     1393.85     1382.20     14.77 o 
   3  15   1       16.23       28.45      4.19 o 
   4  15   1       23.46       25.45      2.61 o 
   5  15   1     1762.06     1730.85     30.72 o 
   6  15   1        6.44        6.67      3.12 o 
   7  15   1      292.77      281.93     10.22 o 
  -7  16   1      505.11      472.30     14.38 o 
  -6  16   1      614.50      644.42     20.56 o 
  -5  16   1      747.59      738.21     23.69 o 
  -4  16   1      284.87      268.52     11.69 o 
  -3  16   1     2719.95     2977.30     27.07 o 
  -2  16   1     3514.77     3318.38     34.68 o 
  -1  16   1      422.51      415.68      7.16 o 
   0  16   1     1047.12      937.94     10.12 o 
   1  16   1     5725.51     5981.53     65.84 o 
   2  16   1      320.32      330.74      6.74 o 
   3  16   1     1260.79     1412.92     26.75 o 
   4  16   1     1324.49     1341.66     16.90 o 
   5  16   1      422.62      411.89     12.58 o 
   6  16   1      458.04      457.16     16.10 o 
   7  16   1      124.73      134.22      7.01 o 
  -7  17   1      127.73      128.23      7.52 o 
  -6  17   1        0.26        0.71      3.27 o 
  -5  17   1      884.92      906.33     26.26 o 
  -4  17   1      300.31      309.71     13.00 o 
  -3  17   1      261.78      240.67      7.50 o 
  -2  17   1     1830.94     1954.68     37.49 o 
  -1  17   1       78.40       84.69      3.42 o 
   0  17   1     1316.77     1327.88     12.43 o 
   1  17   1      878.99      798.22      9.10 o 
   2  17   1      930.18     1030.08     12.08 o 
   3  17   1     2694.35     2678.44     37.59 o 
   4  17   1       87.75       95.21      4.79 o 
   5  17   1       17.12       12.23      2.86 o 
   6  17   1      268.31      265.52     12.36 o 
   7  17   1       26.29       29.85      3.55 o 
  -7  18   1      306.93      318.62     11.14 o 
  -6  18   1        8.68       14.50      4.09 o 
  -5  18   1      449.92      391.71     17.50 o 
  -4  18   1       39.25       38.60      3.75 o 
  -3  18   1        4.95       23.55      4.54 o 
  -2  18   1        1.25        4.57      3.80 o 
  -1  18   1      197.48      228.51      5.69 o 
   0  18   1      267.42      298.97      6.21 o 
   1  18   1      112.17       91.80      3.29 o 
   2  18   1      171.08      181.64      9.17 o 
   3  18   1      896.92      852.83     21.73 o 
   4  18   1     1273.82     1273.15     14.62 o 
   5  18   1       49.54       57.37      7.12 o 
   6  18   1       38.53       39.17      5.10 o 
   7  18   1      128.70      122.21      6.27 o 
  -7  19   1      135.27      128.63     13.64 o 
  -6  19   1      235.21      240.05     12.41 o 
  -5  19   1       47.57       50.22      6.79 o 
  -4  19   1        1.07       24.26      4.22 o 
  -3  19   1      187.39      153.27      6.16 o 
  -2  19   1      674.50      731.45     11.09 o 
  -1  19   1      559.70      580.09     13.16 o 
   0  19   1     3498.46     3509.97     46.07 o 
   1  19   1        8.98        4.27      1.02 o 
   2  19   1      447.56      446.61     14.49 o 
   3  19   1      268.91      241.87     11.93 o 
   4  19   1      154.92      166.19      5.48 o 
   5  19   1       37.00       49.05      6.81 o 
   6  19   1      128.09      147.84      9.12 o 
   7  19   1      841.99      851.31     15.30 o 
  -7  20   1     1148.09     1047.25    123.07 o 
  -6  20   1      137.33      146.79      9.76 o 
  -5  20   1        4.84        7.38      3.50 o 
  -4  20   1      138.66      108.37      8.92 o 
  -3  20   1      140.04      125.05      5.70 o 
  -2  20   1     3718.54     3759.85    122.73 o 
  -1  20   1      289.25      320.90      7.15 o 
   0  20   1     5346.60     5572.08     77.00 o 
   1  20   1      390.07      426.80     13.05 o 
   2  20   1        5.02        2.27      1.94 o 
   3  20   1      922.55      870.57     22.74 o 
   4  20   1      224.37      219.58      7.35 o 
   5  20   1      203.00      189.78     12.29 o 
   6  20   1      100.98      107.60      7.72 o 
   7  20   1      239.39      275.52      8.34 o 
  -7  21   1      130.21      130.20      6.28 o 
  -6  21   1      208.48      211.74     11.29 o 
  -5  21   1      363.05      341.89     16.20 o 
  -4  21   1      779.23      889.86     25.19 o 
  -3  21   1      624.49      580.93     12.14 o 
  -2  21   1      209.54      233.08      9.12 o 
  -1  21   1       96.56       90.45      4.07 o 
   0  21   1     2025.35     2066.22     38.52 o 
   1  21   1     3658.41     3671.34     39.07 o 
   2  21   1       54.65       55.60      5.71 o 
   3  21   1       99.45       98.37      8.08 o 
   4  21   1     2102.57     2130.49     25.44 o 
   5  21   1        0.05        5.03      3.56 o 
   6  21   1      305.17      292.34     12.23 o 
   7  21   1      284.21      288.17      7.90 o 
  -7  22   1        5.57        4.11      1.64 o 
  -6  22   1      166.06      180.40     10.28 o 
  -5  22   1        2.79        1.83      3.38 o 
  -4  22   1      634.56      572.44     20.27 o 
  -3  22   1      568.66      532.11     11.76 o 
  -2  22   1      101.38      109.90      7.54 o 
  -1  22   1     4031.66     4032.68     26.62 o 
   0  22   1     1376.72     1461.37     30.99 o 
   1  22   1      207.41      178.00      9.00 o 
   2  22   1        2.14        1.30      2.56 o 
   3  22   1      203.73      172.36     10.63 o 
   4  22   1     3489.62     3265.09     34.91 o 
   5  22   1      220.23      236.55     13.56 o 
   6  22   1        3.45        2.69      2.56 o 
  -7  23   1        1.41        0.46      1.15 o 
  -6  23   1      299.52      320.20     13.18 o 
  -5  23   1       14.09       24.76      5.10 o 
  -4  23   1       79.10      103.37      9.00 o 
  -3  23   1      298.50      266.26     13.09 o 
  -2  23   1     1189.95     1139.50     24.17 o 
  -1  23   1       53.78       71.48      6.08 o 
   0  23   1     1417.37     1362.43     44.52 o 
   1  23   1       75.71       86.75      6.55 o 
   2  23   1     1663.66     1501.59     28.96 o 
   3  23   1        0.15        3.19      1.91 o 
   4  23   1       12.25       25.85      3.64 o 
   5  23   1      248.86      275.03     14.42 o 
   6  23   1       27.00       29.40      4.27 o 
  -6  24   1      216.12      209.13      7.40 o 
  -5  24   1       24.37       17.56      4.57 o 
  -4  24   1     1192.71     1203.55     29.52 o 
  -3  24   1      434.10      403.51      9.19 o 
  -2  24   1      781.91      790.78     20.53 o 
  -1  24   1     3964.67     4002.76     98.86 o 
   0  24   1      278.12      352.15     15.72 o 
   1  24   1     1227.92     1186.95     23.93 o 
   2  24   1      926.18      868.66     22.39 o 
   3  24   1      228.43      243.68      9.16 o 
   4  24   1      199.17      241.97      9.81 o 
   5  24   1        5.59       13.53      4.36 o 
   6  24   1       58.20       50.04      5.04 o 
  -6  25   1      462.84      499.21     10.87 o 
  -5  25   1      133.46      180.71     11.53 o 
  -4  25   1     1966.93     1910.14     37.26 o 
  -3  25   1       63.00       51.50      3.60 o 
  -2  25   1      525.06      501.81     16.65 o 
  -1  25   1       12.44       15.54      2.20 o 
   0  25   1      557.01      565.68     18.95 o 
   1  25   1       27.68       32.40      4.56 o 
   2  25   1        1.23        4.07      2.84 o 
   3  25   1     2418.37     2336.62     28.36 o 
   4  25   1       91.61      108.12      6.71 o 
   5  25   1       75.35       67.11      7.52 o 
   6  25   1       25.73       15.16      3.12 o 
  -6  26   1     1316.94     1309.44     16.74 o 
  -5  26   1      109.01       75.86      7.76 o 
  -4  26   1       56.94       67.55      7.60 o 
  -3  26   1     5175.07     4943.60     32.91 o 
  -2  26   1      164.96      159.74      9.73 o 
  -1  26   1     2167.70     2074.68     41.16 o 
   0  26   1      766.70      823.42     12.94 o 
   1  26   1       25.71       18.69      3.56 o 
   2  26   1        8.93       19.15      4.03 o 
   3  26   1      340.56      304.67     10.43 o 
   4  26   1      113.18      102.67      6.59 o 
   5  26   1      465.03      518.34     18.82 o 
   6  26   1       37.73       45.93      4.50 o 
  -6  27   1      492.40      496.49      9.84 o 
  -5  27   1       17.82       18.90      4.54 o 
  -4  27   1     1468.58     1547.87     33.42 o 
  -3  27   1     1833.22     1697.69     16.41 o 
  -2  27   1       29.42       30.17      4.67 o 
  -1  27   1       31.96       36.78      3.08 o 
   0  27   1     1084.34     1079.46     22.79 o 
   1  27   1       59.57       64.40      6.21 o 
   2  27   1     3245.10     3092.02     74.56 o 
   3  27   1      101.75      117.83      6.69 o 
   4  27   1      383.16      392.33     12.40 o 
   5  27   1        5.77        6.07      4.06 o 
   6  27   1       75.80       79.23      5.48 o 
  -6  28   1     1558.01     1522.13     37.11 o 
  -5  28   1      431.68      395.62     15.94 o 
  -4  28   1     1016.66      832.87     24.45 o 
  -3  28   1      550.97      476.61      8.78 o 
  -2  28   1        9.71       15.21      3.14 o 
  -1  28   1     3501.81     3306.92     40.55 o 
   0  28   1        6.91       10.10      2.65 o 
   1  28   1       29.42       48.19      5.56 o 
   2  28   1      277.55      271.79      9.49 o 
   3  28   1      225.96      232.49     13.25 o 
   4  28   1       10.44       14.35      4.37 o 
   5  28   1      951.94      909.64     23.75 o 
   6  28   1      189.32      187.54      5.32 o 
  -6  29   1      211.63      226.55      6.59 o 
  -5  29   1      798.55      854.19     22.47 o 
  -4  29   1      155.75      104.29      8.99 o 
  -3  29   1       74.21       77.67      4.26 o 
  -2  29   1      126.05      150.22      5.54 o 
  -1  29   1      350.51      357.79     13.62 o 
   0  29   1      272.72      272.95     11.91 o 
   1  29   1     1118.32     1125.46     18.13 o 
   2  29   1      395.60      352.74     10.95 o 
   3  29   1       99.52      119.11      9.62 o 
   4  29   1       63.21       84.69      6.00 o 
   5  29   1        2.64        5.59      3.08 o 
   6  29   1      103.74      108.17      8.72 o 
  -6  30   1      168.34      149.59      7.27 o 
  -5  30   1      395.15      414.06      9.98 o 
  -4  30   1      787.03      719.11     22.25 o 
  -3  30   1      669.79      633.02     11.59 o 
  -2  30   1     5167.82     4891.67     35.24 o 
  -1  30   1       46.30       53.42      2.83 o 
   0  30   1      651.95      574.70     12.51 o 
   1  30   1        0.54        3.90      1.85 o 
   2  30   1      445.24      413.06     11.96 o 
   3  30   1       15.85       10.31      3.89 o 
   4  30   1      237.54      196.66     12.30 o 
   5  30   1      138.59      153.17      9.46 o 
   6  30   1      747.78      785.24     13.61 o 
  -6  31   1       39.55       43.07      3.89 o 
  -5  31   1      133.89      174.27      9.75 o 
  -4  31   1       22.23       27.68      5.00 o 
  -3  31   1       14.93       24.37      2.59 o 
  -2  31   1      143.01      140.66      5.52 o 
  -1  31   1      509.57      513.72      8.52 o 
   0  31   1      204.87      187.74     10.95 o 
   1  31   1     1111.18     1103.05     18.54 o 
   2  31   1      408.84      413.36     17.17 o 
   3  31   1     1073.77      957.33     26.83 o 
   4  31   1        3.07        4.78      3.63 o 
   5  31   1      347.73      343.07     13.31 o 
   6  31   1      287.13      261.32      7.62 o 
  -6  32   1        2.14        7.91      1.77 o 
  -5  32   1      277.23      208.35     10.06 o 
  -4  32   1      628.93      577.82     19.24 o 
  -3  32   1       53.19       60.57      3.71 o 
  -2  32   1       78.49       82.81      7.35 o 
  -1  32   1      426.26      395.79      8.92 o 
   0  32   1       44.54       47.74      3.93 o 
   1  32   1     1699.40     1571.89     22.40 o 
   2  32   1     1828.89     1704.50     34.92 o 
   3  32   1       57.02       57.68      4.96 o 
   4  32   1      103.66       97.90      8.54 o 
   5  32   1        0.08        1.98      2.54 o 
  -5  33   1      416.57      464.49     14.06 o 
  -4  33   1      402.45      392.51     15.41 o 
  -3  33   1      694.69      695.93     14.76 o 
  -2  33   1       26.09       27.46      7.95 o 
  -1  33   1      376.88      364.39      8.64 o 
   0  33   1       85.54      107.47      8.45 o 
   1  33   1      590.81      552.81     19.43 o 
   2  33   1       62.07       58.66      7.01 o 
   3  33   1      506.93      524.46     13.86 o 
   4  33   1       14.29       12.66      3.79 o 
   5  33   1       23.33       29.69      4.12 o 
  -5  34   1      178.55      167.21      6.31 o 
  -4  34   1       29.12       28.37      4.56 o 
  -3  34   1      312.93      321.07     10.19 o 
  -2  34   1      919.13      888.38     13.69 o 
  -1  34   1       75.68       82.34      4.28 o 
   0  34   1      829.95      839.45     16.91 o 
   1  34   1      534.77      533.84     19.17 o 
   2  34   1       12.53       15.03      4.55 o 
   3  34   1     1414.69     1386.58     22.04 o 
   4  34   1       97.74      116.83      5.74 o 
   5  34   1      444.47      391.32     12.04 o 
  -5  35   1      142.74      163.22      5.51 o 
  -4  35   1       65.13       53.67      5.59 o 
  -3  35   1      259.95      272.15      9.18 o 
  -2  35   1      927.42      901.09     13.62 o 
  -1  35   1     2293.14     2217.35     21.40 o 
   0  35   1      127.05      140.73      7.15 o 
   1  35   1     1579.95     1620.45     33.24 o 
   2  35   1       96.63       71.57      7.65 o 
   3  35   1      429.50      422.98     12.06 o 
   4  35   1       32.88       28.89      3.07 o 
   5  35   1       75.00       51.62      4.30 o 
  -5  36   1        7.98       11.36      1.72 o 
  -4  36   1      126.95      131.38      7.80 o 
  -3  36   1        9.00        4.82      1.51 o 
  -2  36   1      419.26      426.09      9.30 o 
  -1  36   1      252.34      244.69      7.20 o 
   0  36   1     2282.74     2220.92     33.55 o 
   1  36   1      744.30      719.04     22.22 o 
   2  36   1     1606.13     1495.87     32.47 o 
   3  36   1     1300.08     1252.50     25.21 o 
   4  36   1        2.45        3.75      1.63 o 
   5  36   1       65.72       69.37      3.13 o 
  -5  37   1       84.83       75.10      3.07 o 
  -4  37   1      480.54      507.21     15.57 o 
  -3  37   1       73.25       73.98      4.05 o 
  -2  37   1       47.26       41.53      3.06 o 
  -1  37   1        3.01        8.98      1.84 o 
   0  37   1      166.31      158.60      7.65 o 
   1  37   1      135.68      137.28      9.96 o 
   2  37   1        9.40        6.99      3.54 o 
   3  37   1        2.36        4.90      3.16 o 
   4  37   1      601.23      655.17     11.50 o 
   5  37   1       36.56       25.23      1.75 o 
  -5  38   1      376.29      372.30      8.93 o 
  -4  38   1      171.10      140.40      5.25 o 
  -3  38   1      325.44      313.14     14.58 o 
  -2  38   1      225.15      258.79     10.94 o 
  -1  38   1       55.49       59.01      3.64 o 
   0  38   1      731.10      738.23     15.83 o 
   1  38   1      124.28      121.72     10.58 o 
   2  38   1        2.61        4.40      2.54 o 
   3  38   1        5.95        7.23      1.75 o 
   4  38   1       82.11       80.19      3.19 o 
  -4  39   1        8.63        8.19      1.53 o 
  -3  39   1      116.41      127.18      8.00 o 
  -2  39   1      777.79      779.33     14.13 o 
  -1  39   1       98.87      102.52      4.59 o 
   0  39   1       13.61       17.49      2.47 o 
   1  39   1      479.21      509.92     13.39 o 
   2  39   1      108.30       99.48      4.92 o 
   3  39   1       12.72       13.35      1.95 o 
   4  39   1        0.04        0.41      0.87 o 
  -4  40   1        0.31       -1.13      2.34 o 
  -3  40   1      454.63      475.29     14.09 o 
  -2  40   1      374.88      354.30      9.14 o 
  -1  40   1     1721.64     1764.95     17.76 o 
   0  40   1       47.06       57.49      3.69 o 
   1  40   1      311.13      307.25     10.21 o 
   2  40   1      103.04       88.65      4.29 o 
   3  40   1      197.60      202.01      5.71 o 
   4  40   1     1761.25     1677.30     90.78 o 
  -4  41   1       49.69       43.55      3.00 o 
  -3  41   1       21.35       22.80      3.18 o 
  -2  41   1      503.53      515.92     15.67 o 
  -1  41   1      210.01      206.07      5.99 o 
   0  41   1      474.78      495.88      9.91 o 
   1  41   1      465.76      490.27     12.41 o 
   2  41   1     1037.00     1045.76     17.46 o 
   3  41   1      270.54      316.35      7.94 o 
   4  41   1       37.10       37.03      2.78 o 
  -4  42   1      448.22      451.00      9.98 o 
  -3  42   1      365.42      362.98     13.10 o 
  -2  42   1        0.12        6.39      2.43 o 
  -1  42   1      341.12      353.06      6.55 o 
   0  42   1       83.48       86.20      4.18 o 
   1  42   1        2.96        3.77      2.27 o 
   2  42   1      121.73      120.15      5.89 o 
   3  42   1      137.65      142.61      4.88 o 
  -3  43   1      188.12      208.33      9.29 o 
  -2  43   1       48.86       46.31      5.49 o 
  -1  43   1       22.69       26.90      2.28 o 
   0  43   1       15.05       13.10      1.88 o 
   1  43   1      112.13      120.85      5.83 o 
   2  43   1        3.61        3.84      1.87 o 
   3  43   1      245.10      266.93      9.62 o 
  -3  44   1       19.85       25.41      3.46 o 
  -2  44   1        9.47       10.96      3.22 o 
  -1  44   1      132.72      141.73      4.40 o 
   0  44   1      127.03      129.32      4.48 o 
   1  44   1       27.96       30.31      3.08 o 
   2  44   1       50.02       52.76      3.60 o 
   3  44   1      259.70      265.24      8.64 o 
  -3  45   1      203.19      215.58      7.76 o 
  -2  45   1        5.19        4.91      2.77 o 
  -1  45   1       12.31       19.44      2.30 o 
   0  45   1      247.72      234.31      5.51 o 
   1  45   1       28.52       25.74      2.66 o 
   2  45   1      528.24      574.52     10.08 o 
   3  45   1       90.40       88.77      4.35 o 
  -3  46   1       14.40       17.50      2.12 o 
  -2  46   1      404.74      419.28     11.95 o 
  -1  46   1      435.97      424.89      7.91 o 
   0  46   1       66.27       64.83      2.73 o 
   1  46   1      167.98      173.52      5.58 o 
   2  46   1      225.62      223.49      8.55 o 
  -2  47   1      142.47      150.32      6.43 o 
  -1  47   1      244.28      239.02      8.54 o 
   0  47   1        4.20        6.27      1.13 o 
   1  47   1      409.52      396.80     18.92 o 
   2  47   1      146.08      159.45      6.45 o 
  -2  48   1      430.58      440.19      9.13 o 
  -1  48   1        8.56        9.97      1.90 o 
   0  48   1      895.41      918.01     14.46 o 
   1  48   1        0.17        1.68      1.50 o 
  -7   0   2      293.60      315.25     12.30 o 
  -6   0   2     1539.80     1671.34     33.87 o 
  -5   0   2      127.18      113.43      8.89 o 
  -4   0   2     1356.79     1362.73     26.05 o 
  -3   0   2       41.39       67.33      5.25 o 
  -2   0   2     3142.77     3087.31     25.80 o 
   1   0   2     1906.74     1891.61     12.08 o 
   2   0   2        7.29       15.90      3.19 o 
   3   0   2     2358.54     2379.38     30.60 o 
   4   0   2     3417.78     3536.77     43.09 o 
   5   0   2      413.41      460.74     18.71 o 
   6   0   2        3.21        5.87      3.75 o 
   7   0   2      154.54      166.37      7.87 o 
  -7   1   2      190.52      203.96      6.98 o 
  -6   1   2        5.54        7.43      2.55 o 
  -5   1   2       63.22       59.88      4.65 o 
  -4   1   2     3353.04     3336.81     28.82 o 
  -3   1   2       27.62       38.80      5.74 o 
  -2   1   2       10.72       19.98      1.68 o 
  -1   1   2    23453.78    19799.07     48.03 o 
   0   1   2     5281.92     4908.82     20.13 o 
   1   1   2     1458.03     1400.27     14.71 o 
   2   1   2      358.23      349.25      3.92 o 
   3   1   2     1099.18     1131.52     14.97 o 
   4   1   2      120.98      109.43      5.60 o 
   5   1   2       19.53       16.45      3.36 o 
   6   1   2       84.85       85.98      5.79 o 
   7   1   2       97.18      103.19      4.45 o 
  -7   2   2        1.12        2.56      2.29 o 
  -6   2   2       99.18      103.84     11.97 o 
  -5   2   2      113.14      103.56      6.03 o 
  -4   2   2     2129.75     1982.11     22.21 o 
  -3   2   2       12.70       31.97      2.64 o 
  -2   2   2      291.72      292.14      5.79 o 
  -1   2   2     7589.83     7301.69     28.52 o 
   0   2   2     6133.65     5659.91     79.19 o 
   1   2   2     5544.33     5357.48     18.09 o 
   2   2   2       82.10       75.21      1.83 o 
   3   2   2      919.82      973.99     10.27 o 
   4   2   2      476.36      496.69     18.89 o 
   5   2   2      436.77      453.87     13.13 o 
   6   2   2       21.59       21.04      4.72 o 
   7   2   2       21.14       22.90      2.37 o 
  -7   3   2       57.94       65.68      6.37 o 
  -6   3   2        8.39       11.92      4.30 o 
  -5   3   2      220.34      230.50      8.76 o 
  -4   3   2     2046.90     2097.43     22.98 o 
  -3   3   2     1119.29     1333.02     15.29 o 
  -2   3   2      445.95      483.33     10.70 o 
  -1   3   2     9771.54     9221.83     32.35 o 
   1   3   2    21916.49    19131.27     47.76 o 
   2   3   2     1714.80     1606.88     11.23 o 
   3   3   2       24.33       14.78      1.53 o 
   4   3   2     1547.55     1610.32     20.73 o 
   5   3   2        9.67       11.91      2.94 o 
   6   3   2       75.33       62.88      5.07 o 
   7   3   2        9.11       10.70      1.72 o 
  -7   4   2      416.35      420.93     15.06 o 
  -6   4   2       32.05       32.36      3.78 o 
  -5   4   2     1216.40     1227.05     15.66 o 
  -4   4   2     3646.22     3682.26     30.52 o 
  -3   4   2     3772.74     4087.88     36.28 o 
  -2   4   2    17209.24    16264.75    221.11 o 
  -1   4   2     3065.61     3106.85     18.80 o 
   0   4   2    23910.65    19706.86     39.27 o 
   1   4   2     7649.57     7087.93     30.73 o 
   2   4   2       79.20       81.58      3.72 o 
   3   4   2     1107.34     1152.02     11.65 o 
   4   4   2      730.74      716.21     13.85 o 
   5   4   2        0.17        3.94      4.04 o 
   6   4   2        4.30        7.31      2.39 o 
   7   4   2      305.16      290.79     32.10 o 
  -7   5   2      334.79      331.63     13.47 o 
  -6   5   2      293.98      310.42     13.58 o 
  -5   5   2        1.31        5.71      1.45 o 
  -4   5   2      131.06      126.02      9.30 o 
  -3   5   2      900.50     1065.94     13.77 o 
  -2   5   2       48.27       35.80      2.26 o 
  -1   5   2     9537.84     9250.77     32.64 o 
   0   5   2     1523.49     1430.04     12.32 o 
   1   5   2     3945.86     3804.20     23.52 o 
   2   5   2      117.27      116.65      5.65 o 
   3   5   2      291.75      314.81      6.21 o 
   4   5   2       54.81       59.19      5.73 o 
   5   5   2      560.17      564.36     42.25 o 
   6   5   2      137.79      144.63      7.28 o 
   7   5   2      318.80      297.65     23.02 o 
  -7   6   2       66.83       59.98      6.25 o 
  -5   6   2     3289.26     3210.71     28.72 o 
  -4   6   2      322.33      364.84      9.77 o 
  -3   6   2     9039.25     9174.81     40.39 o 
  -2   6   2     7072.68     7114.12     72.70 o 
  -1   6   2     5033.94     4938.39     18.89 o 
   0   6   2     4065.27     3989.16     21.54 o 
   1   6   2      643.68      591.32     21.54 o 
   2   6   2     2839.09     2850.76     22.73 o 
   3   6   2     1260.52     1152.78      9.86 o 
   4   6   2      198.35      234.26     11.03 o 
   5   6   2       81.63       91.00      6.29 o 
   6   6   2       45.15       37.97      4.16 o 
   7   6   2       26.08       25.06      2.77 o 
  -7   7   2      221.01      197.25     10.60 o 
  -5   7   2     5344.22     5367.89     41.07 o 
  -4   7   2      719.86      777.59     14.20 o 
  -3   7   2     1286.57     1345.91     39.31 o 
  -2   7   2     5957.59     5717.74    233.36 o 
  -1   7   2     5181.57     5126.20     26.54 o 
   1   7   2      704.96      688.19      5.30 o 
   2   7   2     2351.47     2222.28     20.11 o 
   3   7   2      305.38      246.08      4.63 o 
   4   7   2       11.74       13.42      3.21 o 
   5   7   2     2574.27     2529.40    114.97 o 
   6   7   2       26.93       35.70      3.88 o 
   7   7   2      500.05      414.81     11.74 o 
  -7   8   2        5.65        6.96      2.96 o 
  -5   8   2     2920.66     2789.50     23.96 o 
  -4   8   2       31.65       54.15      5.69 o 
  -3   8   2     4944.58     4976.99    113.43 o 
  -2   8   2     2654.89     2777.94     18.54 o 
  -1   8   2    14362.77    13452.69     31.32 o 
   0   8   2    11612.75    11068.39     30.54 o 
   1   8   2      426.58      405.35      6.80 o 
   2   8   2      721.89      775.49      8.51 o 
   3   8   2     1190.71     1153.78     16.39 o 
   4   8   2       78.75       84.41      6.70 o 
   5   8   2      967.89      970.52     21.47 o 
   6   8   2        8.37        6.69      2.55 o 
   7   8   2       10.27       13.70      2.55 o 
  -7   9   2        9.18        6.13      3.27 o 
  -5   9   2       23.45       25.41      2.73 o 
  -4   9   2      649.52      667.10     18.70 o 
  -3   9   2       39.61       26.50      2.59 o 
  -2   9   2     3479.31     3830.82     52.85 o 
  -1   9   2      593.44      665.54      7.67 o 
   0   9   2     1020.24     1070.22      9.85 o 
   1   9   2     1800.71     1802.15      8.58 o 
   2   9   2      898.25      886.83     16.96 o 
   3   9   2      245.55      215.66      4.86 o 
   4   9   2      408.21      441.19     10.31 o 
   5   9   2     2590.55     2454.05     42.39 o 
   6   9   2      175.54      198.72      8.15 o 
   7   9   2       10.83        8.32      2.26 o 
  -7  10   2       33.39       48.33      5.73 o 
  -5  10   2      328.18      304.73     10.08 o 
  -4  10   2      569.10      587.46     17.59 o 
  -3  10   2     1818.09     2252.49     29.40 o 
  -2  10   2      791.25      842.80     10.35 o 
  -1  10   2     1458.86     1449.63     11.65 o 
   0  10   2       13.17       12.77      1.28 o 
   1  10   2      362.00      356.21     16.41 o 
   2  10   2     1004.30     1094.92     18.83 o 
   3  10   2      839.47      839.94     13.48 o 
   4  10   2      133.39      142.44      5.99 o 
   5  10   2     1400.59     1309.97     21.04 o 
   6  10   2       39.69       41.15      3.59 o 
   7  10   2        1.57        1.08      1.69 o 
  -7  11   2       14.47        9.76      3.54 o 
  -5  11   2      262.84      235.53      8.92 o 
  -4  11   2       42.83       36.16      4.67 o 
  -3  11   2       53.11       93.33      4.81 o 
  -2  11   2      966.38      958.12     11.21 o 
  -1  11   2     3801.69     3918.11     42.30 o 
   0  11   2      470.62      573.01     16.29 o 
   1  11   2     2488.46     2472.99     43.28 o 
   2  11   2      190.68      248.47      4.96 o 
   3  11   2      140.09      113.84      7.02 o 
   4  11   2      747.14      772.05     25.73 o 
   5  11   2       50.15       43.83      3.57 o 
   6  11   2      177.94      218.41      6.45 o 
   7  11   2      305.36      256.47      9.33 o 
  -7  12   2      155.24      164.85      9.41 o 
  -6  12   2      224.72      233.87     12.85 o 
  -5  12   2       53.55       50.42      4.86 o 
  -4  12   2      151.22      179.11      9.92 o 
  -3  12   2     1454.64     1379.56     31.28 o 
  -2  12   2     1580.13     1559.74     14.57 o 
  -1  12   2        6.10        3.85      1.06 o 
   0  12   2      899.93      874.31      8.37 o 
   1  12   2      147.48      134.64     11.90 o 
   2  12   2      608.68      629.74     14.66 o 
   3  12   2      398.38      321.43     11.85 o 
   4  12   2      483.32      493.61      9.56 o 
   5  12   2        2.13        2.58      2.57 o 
   6  12   2      284.59      260.67      6.99 o 
   7  12   2        6.27       13.88      2.74 o 
  -7  13   2       95.72       96.07      7.33 o 
  -6  13   2      128.95      126.53      9.65 o 
  -5  13   2     1529.59     1482.00     34.44 o 
  -4  13   2       22.04       16.26      3.37 o 
  -3  13   2     2005.18     2316.03     17.11 o 
  -2  13   2       28.97       41.66      2.57 o 
  -1  13   2     1566.29     1487.68     12.88 o 
   0  13   2       25.41       31.98      1.78 o 
   1  13   2    19764.31    18503.97     43.93 o 
   2  13   2      196.18      258.41      9.70 o 
   3  13   2       13.28        9.82      2.51 o 
   4  13   2     1346.78     1260.01     17.88 o 
   5  13   2       62.31       72.15      4.31 o 
   6  13   2     2092.67     2108.57     21.65 o 
   7  13   2      837.34      734.78     15.27 o 
  -7  14   2      222.54      225.23     10.55 o 
  -6  14   2        3.40        4.57      3.37 o 
  -5  14   2        6.07       11.03      2.53 o 
  -4  14   2      130.71       97.83      7.55 o 
  -3  14   2      636.18      625.12     13.47 o 
  -2  14   2     4239.03     4099.16     75.56 o 
  -1  14   2      209.47      235.77      5.33 o 
   0  14   2        5.00       13.48      2.07 o 
   1  14   2    14133.74    14306.61     65.07 o 
   2  14   2      598.14      679.17     16.06 o 
   3  14   2      204.47      217.37     10.30 o 
   4  14   2      667.54      633.83     11.42 o 
   5  14   2       50.62       58.85      3.93 o 
   6  14   2     1468.42     1453.90     70.23 o 
   7  14   2      100.66      105.40      5.90 o 
  -7  15   2       49.65       40.20      4.93 o 
  -6  15   2      277.62      253.45     13.17 o 
  -5  15   2       41.05       35.98      5.45 o 
  -4  15   2       54.87       55.93      5.79 o 
  -3  15   2        1.95        8.11      1.36 o 
  -2  15   2     1534.41     1832.57     16.74 o 
  -1  15   2      659.30      650.41      9.04 o 
   0  15   2     1621.24     1638.23     12.82 o 
   1  15   2      927.73     1087.87     18.57 o 
   2  15   2     1662.58     1712.90     26.09 o 
   3  15   2     2763.16     2627.55     35.88 o 
   4  15   2      992.91      969.89     12.24 o 
   5  15   2      211.86      205.92      7.04 o 
   6  15   2        1.77        3.92      2.44 o 
   7  15   2      104.81      102.58      5.62 o 
  -7  16   2        0.15        0.86      2.55 o 
  -6  16   2        3.49        7.23      3.97 o 
  -5  16   2       12.88       11.17      4.03 o 
  -4  16   2        1.72        2.29      2.08 o 
  -3  16   2        0.66        3.51      1.11 o 
  -2  16   2     2462.81     2690.86     20.80 o 
  -1  16   2      327.93      348.85      6.87 o 
   0  16   2      828.00      931.04     10.02 o 
   1  16   2        0.75        5.10      2.82 o 
   2  16   2      539.42      589.66     15.82 o 
   3  16   2       19.92       21.00      3.93 o 
   4  16   2     1435.64     1413.64     14.93 o 
   5  16   2      182.51      173.36      6.46 o 
   6  16   2       75.82       76.86      6.47 o 
   7  16   2       14.51       17.29      2.65 o 
  -7  17   2      494.37      491.25     14.48 o 
  -6  17   2       94.89       99.93      8.50 o 
  -5  17   2      373.97      322.88     15.53 o 
  -4  17   2        1.68       13.10     10.70 o 
  -3  17   2      350.06      341.16      6.92 o 
  -2  17   2      107.74      137.76      4.93 o 
  -1  17   2      137.62      138.56      4.55 o 
   0  17   2     3518.43     3591.34     51.02 o 
   1  17   2     8968.55     9070.95     56.53 o 
   2  17   2        3.03        5.74      2.49 o 
   3  17   2        5.96        7.36      2.83 o 
   4  17   2     1631.04     1582.03     17.62 o 
   5  17   2       93.97       81.83      5.92 o 
   6  17   2      254.87      253.57     11.09 o 
   7  17   2       15.40       20.20      2.70 o 
  -7  18   2     1303.97     1337.93     22.83 o 
  -6  18   2      971.20      996.67     25.15 o 
  -5  18   2      136.06      166.01     11.33 o 
  -4  18   2     2713.57     2555.39     59.47 o 
  -3  18   2       15.47       12.40      2.26 o 
  -2  18   2     4147.87     3994.67     41.49 o 
  -1  18   2       91.29       83.71      3.67 o 
   0  18   2     5601.21     5804.10     79.34 o 
   1  18   2     2420.33     2614.94     31.24 o 
   2  18   2      277.52      272.67     11.37 o 
   3  18   2      481.83      465.35     16.27 o 
   4  18   2     3627.24     3360.99     34.44 o 
   5  18   2       72.47       66.40      5.44 o 
   6  18   2      196.68      198.31      9.79 o 
   7  18   2      865.83      860.94     14.07 o 
  -7  19   2       20.35       21.16      3.55 o 
  -6  19   2       40.21       30.93      3.98 o 
  -5  19   2      869.13      842.47     24.84 o 
  -4  19   2      976.40      950.53     17.04 o 
  -3  19   2      806.36      865.26     14.97 o 
  -2  19   2       65.64       66.69      3.69 o 
  -1  19   2     3520.78     3432.56     23.17 o 
   0  19   2     2515.37     2687.50     23.10 o 
   1  19   2     1842.17     1637.21     25.64 o 
   2  19   2     1164.77     1182.55     24.04 o 
   3  19   2     3895.82     3731.65     46.47 o 
   4  19   2     5059.50     4783.10     33.39 o 
   5  19   2      219.31      207.80     12.35 o 
   6  19   2      127.84      114.18      7.43 o 
   7  19   2       79.28       73.54      4.00 o 
  -7  20   2       19.80       22.52      3.31 o 
  -6  20   2      850.97      903.64     16.73 o 
  -5  20   2      238.73      228.55     13.20 o 
  -4  20   2       55.85       64.39      4.66 o 
  -3  20   2      574.87      564.57     12.27 o 
  -2  20   2       80.45       75.95      3.99 o 
  -1  20   2      289.28      275.08      6.82 o 
   0  20   2     1995.59     2034.73     27.37 o 
   1  20   2      124.27      149.13      8.06 o 
   2  20   2       42.54       20.35      3.57 o 
   3  20   2     7635.69     6974.51     64.85 o 
   4  20   2      110.54      119.00      4.82 o 
   5  20   2      341.61      328.11     15.46 o 
   6  20   2       16.40        9.34      2.56 o 
  -7  21   2        0.58        2.24      1.90 o 
  -6  21   2      453.90      472.80     11.91 o 
  -5  21   2      179.05      154.30     10.96 o 
  -4  21   2      815.97      860.71     17.99 o 
  -3  21   2       46.96       47.33      3.85 o 
  -2  21   2      754.33      746.87     14.72 o 
  -1  21   2      121.87      118.29     10.61 o 
   0  21   2     1523.57     1551.70     31.02 o 
   1  21   2       37.61      107.14      7.10 o 
   2  21   2      104.02       76.72      6.66 o 
   3  21   2     1695.44     1682.71     32.36 o 
   4  21   2        0.70        5.19      2.45 o 
   5  21   2      408.19      401.85     16.99 o 
   6  21   2        3.89        3.84      2.19 o 
  -7  22   2      652.65      605.56     12.41 o 
  -6  22   2       54.23       53.03      5.62 o 
  -5  22   2      192.50      174.90     11.44 o 
  -4  22   2        3.30        3.93      2.89 o 
  -3  22   2      255.58      269.00      8.73 o 
  -2  22   2       45.79       48.79      3.48 o 
  -1  22   2      288.34      308.29      7.59 o 
   0  22   2       10.62       12.17      1.68 o 
   1  22   2      465.45      480.17     15.22 o 
   2  22   2        6.59       19.58      4.03 o 
   3  22   2      184.72      177.82      7.70 o 
   4  22   2       39.30       33.06      4.04 o 
   5  22   2      275.66      283.74     14.33 o 
   6  22   2        0.32        0.98      1.85 o 
  -7  23   2      359.53      354.73      8.63 o 
  -6  23   2        2.24        3.81      3.70 o 
  -5  23   2       23.11       14.61      4.25 o 
  -4  23   2       87.71      111.29      9.14 o 
  -3  23   2       97.60      108.60      5.76 o 
  -2  23   2       29.74       30.22      2.77 o 
  -1  23   2     2768.44     2766.22     23.16 o 
   0  23   2       79.35       68.84      5.57 o 
   1  23   2      263.45      238.42     11.07 o 
   2  23   2       74.98      110.31      8.25 o 
   3  23   2     4214.29     4013.81     55.92 o 
   4  23   2      154.35      159.50      7.92 o 
   5  23   2       17.46       33.42      5.71 o 
   6  23   2      503.40      512.43     14.05 o 
  -6  24   2       50.72       53.97      4.11 o 
  -5  24   2      265.97      229.04     12.89 o 
  -4  24   2      135.33      157.07     10.70 o 
  -3  24   2     3852.21     3626.54     23.03 o 
  -2  24   2      618.94      628.37     11.84 o 
  -1  24   2      191.79      188.91      6.34 o 
   0  24   2        0.06        1.68      2.33 o 
   1  24   2        4.83        3.22      2.45 o 
   2  24   2       27.07       23.75      4.39 o 
   3  24   2     1486.91     1360.65     22.04 o 
   4  24   2      613.44      580.98     17.00 o 
   5  24   2      126.42      133.33      9.79 o 
   6  24   2       24.93       27.78      3.66 o 
  -6  25   2     1605.13     1651.19     25.24 o 
  -5  25   2      266.94      316.85     14.77 o 
  -4  25   2        6.06       13.73      3.75 o 
  -3  25   2     1632.49     1600.95     15.44 o 
  -2  25   2      566.59      530.75     16.85 o 
  -1  25   2     2586.82     2611.83     23.54 o 
   0  25   2     2902.70     2752.52     36.06 o 
   1  25   2       55.93       60.09      5.95 o 
   2  25   2     4081.33     3940.41     49.77 o 
   3  25   2       19.05       32.01      3.79 o 
   4  25   2      186.10      202.27      8.93 o 
   5  25   2      357.08      327.19     14.79 o 
   6  25   2      134.28      136.54      6.88 o 
  -6  26   2     1034.51     1057.25     14.88 o 
  -5  26   2      378.34      415.56     16.64 o 
  -4  26   2      180.38      147.81     10.43 o 
  -3  26   2       34.45       39.01      3.04 o 
  -2  26   2      432.46      406.60     15.04 o 
  -1  26   2     4356.97     4143.87     30.29 o 
   0  26   2        8.28       10.00      3.00 o 
   1  26   2      168.65      160.46      9.79 o 
   2  26   2       18.25       23.85      3.24 o 
   3  26   2     1460.12     1460.79     22.75 o 
   4  26   2       38.75       43.26      6.18 o 
   5  26   2       38.97       33.42      5.24 o 
   6  26   2        2.39       -0.80      1.57 o 
  -6  27   2        0.90       18.71      3.14 o 
  -5  27   2      693.24      662.20     11.04 o 
  -4  27   2       25.09       31.16      5.08 o 
  -3  27   2      605.14      567.16      9.45 o 
  -2  27   2      303.69      337.03     13.86 o 
  -1  27   2      199.55      179.99      6.54 o 
   0  27   2      420.25      416.04     14.73 o 
   1  27   2     3174.31     3095.27     42.54 o 
   2  27   2      781.97      746.62     15.60 o 
   3  27   2       24.47       19.63      4.60 o 
   4  27   2       44.27       33.80      4.08 o 
   5  27   2       28.76       28.94      5.06 o 
   6  27   2       85.75       71.55      4.65 o 
  -6  28   2      554.23      537.92      9.61 o 
  -5  28   2       63.74       64.73      3.51 o 
  -4  28   2      146.08      164.10      7.30 o 
  -3  28   2      125.58      116.82      5.06 o 
  -2  28   2       98.60      100.32      5.26 o 
  -1  28   2      509.54      531.51     24.56 o 
   0  28   2        7.44        8.31      2.99 o 
   1  28   2       14.07       18.30      3.95 o 
   2  28   2      578.61      577.53     20.98 o 
   3  28   2      398.28      399.63     17.25 o 
   4  28   2       63.76       63.06      5.23 o 
   5  28   2      191.76      188.70     10.69 o 
   6  28   2      106.84      111.88      3.70 o 
  -6  29   2      208.49      186.22      8.11 o 
  -5  29   2        8.59        7.00      1.48 o 
  -4  29   2        1.94        1.83      1.78 o 
  -3  29   2      435.93      436.92      9.58 o 
  -2  29   2     4419.41     4122.89     47.44 o 
  -1  29   2      201.51      194.76      6.08 o 
   0  29   2     1067.31     1035.72     24.26 o 
   1  29   2       14.91       15.27      3.53 o 
   2  29   2     1050.57     1004.70     18.66 o 
   3  29   2     1736.28     1638.62     34.78 o 
   4  29   2        2.97        3.47      2.54 o 
   5  29   2      176.40      188.70     10.32 o 
   6  29   2        3.22        1.27      1.20 o 
  -6  30   2       44.60       45.03      4.25 o 
  -5  30   2      648.81      689.42     19.07 o 
  -4  30   2       41.35       53.37      8.17 o 
  -3  30   2     1332.03     1307.44     16.47 o 
  -2  30   2      529.28      508.37      8.69 o 
  -1  30   2      362.86      371.92      8.47 o 
   0  30   2        0.09        2.26      1.79 o 
   1  30   2      221.23      216.76      8.43 o 
   2  30   2       38.33       30.18      5.24 o 
   3  30   2      531.31      528.54     20.05 o 
   4  30   2      430.36      400.15     11.96 o 
   5  30   2      112.07      118.47      7.97 o 
  -6  31   2      823.42      819.90     15.42 o 
  -5  31   2     1726.36     1611.34     27.78 o 
  -4  31   2      130.56      129.84      6.25 o 
  -3  31   2      202.06      196.23      6.47 o 
  -2  31   2      184.52      191.97      5.46 o 
  -1  31   2      132.81      139.41      8.07 o 
   0  31   2      883.17      921.33     17.36 o 
   1  31   2     1962.24     1862.81     43.62 o 
   2  31   2      860.50      870.72     25.11 o 
   3  31   2        7.81        9.94      4.25 o 
   4  31   2      785.10      831.72     23.90 o 
   5  31   2        2.04        1.85      2.35 o 
  -6  32   2       46.63       42.70      3.45 o 
  -5  32   2      177.65      195.39      7.05 o 
  -4  32   2     1449.07     1449.27     19.66 o 
  -3  32   2     1090.02     1065.61     14.70 o 
  -2  32   2     2402.29     2283.87     18.92 o 
  -1  32   2     2926.46     2897.84     30.60 o 
   0  32   2      169.99      185.68      6.49 o 
   1  32   2       27.32       26.75      5.60 o 
   2  32   2     1824.94     1786.81     36.17 o 
   3  32   2      996.37      960.10     26.64 o 
   4  32   2      763.35      816.52     23.09 o 
   5  32   2        0.20       -0.63      2.31 o 
  -6  33   2       87.65       85.17      4.15 o 
  -5  33   2      153.44      170.07      6.27 o 
  -4  33   2      361.01      378.41     19.25 o 
  -3  33   2      119.89      107.00      4.73 o 
  -2  33   2       96.20       98.22      4.08 o 
  -1  33   2     3225.94     3176.83     80.04 o 
   0  33   2       65.93       56.61      3.79 o 
   1  33   2       98.90       81.14      7.90 o 
   2  33   2      403.97      388.57     17.10 o 
   3  33   2      166.68      147.08     10.68 o 
   4  33   2      471.63      420.75     16.22 o 
   5  33   2       30.32       44.55      4.52 o 
  -5  34   2        4.02        8.46      1.83 o 
  -4  34   2      153.34      162.39      5.38 o 
  -3  34   2      341.04      350.07      8.68 o 
  -2  34   2      352.85      342.56      7.36 o 
  -1  34   2      746.66      754.36     15.87 o 
   0  34   2      565.46      578.01     14.37 o 
   1  34   2       45.51       43.32      4.41 o 
   2  34   2      108.78      103.48      8.99 o 
   3  34   2       20.65       18.65      2.60 o 
   4  34   2      264.26      296.15     13.15 o 
   5  34   2       99.95      102.88      6.06 o 
  -5  35   2       41.76       48.76      3.06 o 
  -4  35   2       90.06       95.79      4.39 o 
  -3  35   2      153.29      154.68      7.03 o 
  -2  35   2        1.90        3.99      1.29 o 
  -1  35   2      717.91      727.03     15.63 o 
   0  35   2      449.83      445.60     12.74 o 
   1  35   2     3608.92     3592.66     36.49 o 
   2  35   2      299.81      283.02     10.38 o 
   3  35   2      581.30      552.61     11.05 o 
   4  35   2      989.57     1051.05     23.50 o 
   5  35   2       47.86       52.11      4.00 o 
  -5  36   2        1.86        2.34      1.90 o 
  -4  36   2      113.58      125.84      5.54 o 
  -3  36   2      297.82      317.14      9.96 o 
  -2  36   2      122.49      123.19      4.38 o 
  -1  36   2      723.08      733.79     15.65 o 
   0  36   2     1292.17     1277.79     21.44 o 
   1  36   2      210.03      215.75      9.20 o 
   2  36   2      115.25      131.40      8.19 o 
   3  36   2        0.74        0.71      1.75 o 
   4  36   2       70.95       88.05      6.88 o 
   5  36   2        4.13        2.59      1.36 o 
  -5  37   2      109.98      100.41      5.57 o 
  -4  37   2        8.41        6.46      1.60 o 
  -3  37   2       19.10       20.09      2.81 o 
  -2  37   2        2.06        3.42      1.22 o 
  -1  37   2     1273.64     1280.40     20.56 o 
   0  37   2       54.09       52.64      4.78 o 
   1  37   2      371.57      402.41     12.32 o 
   2  37   2       69.44       59.88      5.13 o 
   3  37   2       83.45       92.81      4.46 o 
   4  37   2       45.24       32.68      4.23 o 
  -5  38   2       78.19       88.93      4.57 o 
  -4  38   2       52.00       48.87      5.14 o 
  -3  38   2       73.38       74.36      4.50 o 
  -2  38   2       82.90       92.11      3.60 o 
  -1  38   2      533.99      556.23     20.54 o 
   0  38   2       16.92       27.01      3.67 o 
   1  38   2     1349.07     1314.84     21.74 o 
   2  38   2     1155.92     1144.39     19.71 o 
   3  38   2     1087.30     1151.85     14.41 o 
   4  38   2      106.07       93.93      5.86 o 
  -4  39   2        0.26        0.32      1.95 o 
  -3  39   2      233.45      250.96      7.51 o 
  -2  39   2       18.44       23.11      1.93 o 
  -1  39   2       15.16       19.48      6.77 o 
   0  39   2      476.59      489.97     10.30 o 
   1  39   2      183.09      190.29      8.37 o 
   2  39   2     1352.48     1374.16     21.03 o 
   3  39   2      552.58      612.72     10.06 o 
   4  39   2       14.81       19.25      2.95 o 
  -4  40   2      353.97      340.60     10.40 o 
  -3  40   2      882.16      883.32     13.01 o 
  -2  40   2      974.75      975.00     12.07 o 
  -1  40   2      699.22      694.33     14.23 o 
   0  40   2     1714.78     1769.51     18.99 o 
   1  40   2      152.20      139.54      7.03 o 
   2  40   2        2.12        2.19      1.57 o 
   3  40   2        0.33        1.65      1.34 o 
   4  40   2      360.34      371.90      9.49 o 
  -4  41   2      209.59      195.67      5.77 o 
  -3  41   2      586.35      599.80     14.75 o 
  -2  41   2        0.23        0.87      1.37 o 
  -1  41   2      153.94      167.91      6.92 o 
   0  41   2        7.69       13.89      2.07 o 
   1  41   2       95.82       99.13      5.84 o 
   2  41   2       28.25       30.82      2.59 o 
   3  41   2        1.91        4.39      1.31 o 
  -4  42   2       26.05       17.78      2.47 o 
  -3  42   2     1037.73     1009.95     16.84 o 
  -2  42   2      118.32      113.10      6.82 o 
  -1  42   2        3.13        5.32      1.60 o 
   0  42   2       46.78       44.47      3.09 o 
   1  42   2       43.58       52.97      4.38 o 
   2  42   2      693.49      676.64     10.07 o 
   3  42   2      310.67      332.65     10.25 o 
  -3  43   2       38.56       46.38      4.66 o 
  -2  43   2      112.29       96.11      5.87 o 
  -1  43   2       82.55       76.93      3.60 o 
   0  43   2      220.61      220.17      6.01 o 
   1  43   2      232.32      235.47      7.99 o 
   2  43   2      488.54      511.32      8.11 o 
   3  43   2        0.97        1.96      0.87 o 
  -3  44   2      390.64      394.48     11.43 o 
  -2  44   2      101.85       96.31      4.66 o 
  -1  44   2      451.13      481.01      8.12 o 
   0  44   2       99.42       94.21      3.78 o 
   1  44   2        7.13       14.61      2.47 o 
   2  44   2      168.90      156.49      5.68 o 
   3  44   2        3.96        4.09      1.39 o 
  -3  45   2       97.85      102.35      5.37 o 
  -2  45   2      150.01      146.11      7.61 o 
  -1  45   2       22.86       26.33      2.23 o 
   0  45   2      114.62      116.81      3.81 o 
   1  45   2     1185.10     1197.64     30.57 o 
   2  45   2      254.70      276.84      6.82 o 
  -3  46   2       21.83       22.17      2.30 o 
  -2  46   2      357.80      362.12     10.57 o 
  -1  46   2       54.15       56.52      2.42 o 
   0  46   2        1.81        5.27      1.45 o 
   1  46   2      122.51      120.47      6.31 o 
   2  46   2      484.60      531.84     12.17 o 
  -2  47   2        1.92        2.07      1.43 o 
  -1  47   2      106.43       85.82      8.35 o 
   0  47   2      118.85      106.66      5.73 o 
   1  47   2       43.96       43.81      2.61 o 
   2  47   2      488.38      480.48      9.93 o 
   0  48   2       29.07       23.45      2.57 o 
   1  48   2        6.93        7.55      1.93 o 
  -7   1   3       42.91       42.97      3.58 o 
  -6   1   3      909.60      926.14     18.07 o 
  -5   1   3     1645.76     1689.51     16.62 o 
  -4   1   3      538.15      538.80     11.95 o 
  -3   1   3      224.93      183.54      5.93 o 
  -2   1   3     6646.39     6617.24     69.68 o 
  -1   1   3     1923.41     1936.23     16.56 o 
   0   1   3      139.24      131.51      4.06 o 
   1   1   3    10792.23    10005.58     39.90 o 
   2   1   3      955.46      925.71      6.53 o 
   3   1   3      416.10      463.75     10.53 o 
   4   1   3       21.44       14.04      2.94 o 
   5   1   3       87.58       98.39      8.80 o 
   6   1   3       58.48       61.47      4.94 o 
   7   1   3      239.64      255.23      6.41 o 
  -7   2   3      179.91      165.07      6.59 o 
  -6   2   3     2645.35     2757.79     31.03 o 
  -5   2   3      552.22      548.11      9.51 o 
  -4   2   3     3366.21     3240.05     31.32 o 
  -3   2   3      166.19      196.35      8.90 o 
  -2   2   3      424.13      530.08      8.37 o 
  -1   2   3      776.13      776.44     13.76 o 
   0   2   3     4951.18     4652.02     24.61 o 
   1   2   3     3065.43     2909.94     22.07 o 
   2   2   3     3385.48     3402.16     21.35 o 
   3   2   3      245.07      235.34     12.63 o 
   4   2   3     1314.34     1316.65     20.14 o 
   5   2   3      282.13      299.47     11.00 o 
   6   2   3       50.58       48.23      4.63 o 
   7   2   3      341.73      335.94      9.53 o 
  -7   3   3      273.02      276.01      8.12 o 
  -6   3   3      320.39      355.01     11.29 o 
  -5   3   3      267.47      278.72      7.85 o 
  -4   3   3      754.83      833.11     14.92 o 
  -3   3   3      900.77      934.57     13.26 o 
  -2   3   3     2076.95     2162.67     16.40 o 
  -1   3   3     2344.32     2157.25     49.48 o 
   0   3   3     6187.91     5993.03     20.20 o 
   1   3   3     7459.14     7059.16     30.95 o 
   2   3   3       26.56       27.25      1.75 o 
   3   3   3     1568.85     1671.62     19.97 o 
   4   3   3      643.02      605.45     13.64 o 
   5   3   3      132.94      140.33      7.68 o 
   6   3   3        2.36        5.63      2.55 o 
   7   3   3       10.28       12.34      2.04 o 
  -7   4   3        7.25        9.07      3.10 o 
  -6   4   3       14.80       24.81      3.60 o 
  -5   4   3      614.27      618.52     11.55 o 
  -4   4   3      224.79      220.55      7.79 o 
  -3   4   3      521.06      515.61      9.85 o 
  -2   4   3     1602.58     1739.08     14.73 o 
  -1   4   3     5263.26     5328.84     25.96 o 
   0   4   3       26.83       32.04      2.81 o 
   1   4   3     1282.80     1337.89     32.26 o 
   2   4   3     5205.65     5360.88     30.26 o 
   3   4   3        3.12        6.36      1.84 o 
   4   4   3       36.48       40.57      3.84 o 
   5   4   3        0.51       -0.93      2.25 o 
   6   4   3      149.09      158.61      7.68 o 
   7   4   3        4.92        3.91      1.58 o 
  -7   5   3      326.34      314.41     13.19 o 
  -6   5   3      740.56      772.41     16.17 o 
  -5   5   3     2155.02     2193.74     33.28 o 
  -4   5   3      597.30      692.86     13.60 o 
  -3   5   3     2362.99     2558.39     21.94 o 
  -2   5   3     3577.16     3577.40     29.35 o 
  -1   5   3      976.79      985.86     11.19 o 
   0   5   3     5604.82     5165.83     69.92 o 
   1   5   3      104.82      119.11      8.78 o 
   2   5   3     4505.67     4486.14     25.04 o 
   3   5   3      252.45      231.27      5.61 o 
   4   5   3       69.97       59.41      4.50 o 
   5   5   3     1111.11     1110.07     20.99 o 
   6   5   3      317.14      368.81     11.29 o 
   7   5   3       10.99        6.20      1.84 o 
  -7   6   3       14.61       12.71      3.69 o 
  -6   6   3      103.82      101.30      6.06 o 
  -5   6   3     3364.33     3346.33     39.56 o 
  -4   6   3        0.40       28.85     16.77 o 
  -3   6   3     2676.84     3030.44     23.87 o 
  -2   6   3      514.78      505.19     11.01 o 
  -1   6   3      409.24      404.00     28.94 o 
   0   6   3     2540.98     2482.20     30.49 o 
   1   6   3        6.48        8.39      1.44 o 
   2   6   3       11.12        8.61      1.49 o 
   3   6   3       35.61       46.88      2.83 o 
   4   6   3        9.53       12.23      3.42 o 
   5   6   3      730.50      795.04     17.72 o 
   6   6   3      107.11      128.89      6.98 o 
   7   6   3       44.93       37.85      7.56 o 
  -7   7   3       24.14       20.99      4.28 o 
  -6   7   3       88.52       97.16      8.97 o 
  -5   7   3     1957.65     1895.87     26.47 o 
  -4   7   3     3678.01     3931.64     32.39 o 
  -3   7   3     1360.51     1516.59     26.25 o 
  -2   7   3      742.55      873.32     14.39 o 
  -1   7   3      323.69      313.86      4.95 o 
   0   7   3     1728.58     1734.34     12.23 o 
   1   7   3       90.62       90.96      3.39 o 
   2   7   3      356.09      397.01     10.38 o 
   3   7   3       17.96       20.56      1.95 o 
   4   7   3      382.67      405.74     15.71 o 
   5   7   3       38.61       40.07      8.33 o 
   6   7   3     1452.20     1422.00     38.44 o 
   7   7   3      150.62      112.70     15.71 o 
  -7   8   3       15.10        9.38      3.48 o 
  -6   8   3      200.66      205.58     12.82 o 
  -5   8   3     5014.42     4887.53     40.33 o 
  -4   8   3      418.06      389.17     10.41 o 
  -3   8   3      340.34      295.64      7.70 o 
  -2   8   3        0.42        1.57      1.37 o 
  -1   8   3     3338.55     3391.22     26.46 o 
   0   8   3     7183.14     7000.03     37.11 o 
   1   8   3    12073.66    11592.31     54.49 o 
   2   8   3     2362.33     2514.66     20.26 o 
   3   8   3     1760.83     1661.36     15.67 o 
   4   8   3     2008.17     1986.82     25.08 o 
   5   8   3      545.13      554.55     14.78 o 
   6   8   3      264.80      305.04     10.04 o 
   7   8   3       52.85       32.94      2.93 o 
  -7   9   3       58.12       58.29      6.04 o 
  -6   9   3      244.76      251.24     14.24 o 
  -5   9   3       65.20       66.19      5.27 o 
  -4   9   3       41.09       47.01      3.91 o 
  -3   9   3     5702.81     5961.44     57.33 o 
  -2   9   3    11529.51    11307.24     52.12 o 
  -1   9   3        2.01       26.91      6.80 o 
   0   9   3     4169.43     3889.48     28.61 o 
   1   9   3     4510.98     4363.76     36.43 o 
   2   9   3      813.51      775.52     11.57 o 
   3   9   3      852.71      892.79     13.76 o 
   4   9   3      578.26      577.50     11.18 o 
   5   9   3      466.43      473.17     13.61 o 
   6   9   3       19.93       19.99      3.36 o 
   7   9   3        6.74        4.81      1.50 o 
  -7  10   3       32.59       38.21      5.18 o 
  -6  10   3      322.22      344.81     16.52 o 
  -5  10   3     1868.12     1984.21     25.81 o 
  -4  10   3      760.66      775.99     21.11 o 
  -3  10   3      651.29      838.07     13.03 o 
  -2  10   3     6345.33     6770.97     74.77 o 
  -1  10   3     1124.14     1164.59     16.46 o 
   0  10   3       39.94       50.81      3.67 o 
   1  10   3    11307.29    11089.54     53.68 o 
   2  10   3     2549.52     2650.84     29.22 o 
   3  10   3     1463.29     1313.05     16.99 o 
   4  10   3      123.73      131.93      5.45 o 
   5  10   3       95.55       95.61      5.02 o 
   6  10   3      520.53      531.95     18.90 o 
   7  10   3        5.50        8.07      1.71 o 
  -7  11   3        7.31       12.47      3.52 o 
  -6  11   3      782.99      754.25     24.03 o 
  -5  11   3      225.96      178.78      7.96 o 
  -4  11   3      111.84      132.10      5.78 o 
  -3  11   3     1642.65     1612.68     17.84 o 
  -2  11   3      315.40      372.82     10.42 o 
  -1  11   3       17.24       13.66      2.35 o 
   0  11   3     1631.49     1683.19     20.38 o 
   1  11   3     2086.76     2377.56     25.60 o 
   2  11   3      220.36      240.36      9.15 o 
   3  11   3      711.95      738.71     12.97 o 
   4  11   3       26.47       28.42      3.30 o 
   5  11   3      160.15      164.88      6.37 o 
   6  11   3      844.39      896.20     22.31 o 
   7  11   3       24.69       15.61      2.12 o 
  -7  12   3       23.89       25.27      4.43 o 
  -6  12   3      199.47      225.66     13.39 o 
  -5  12   3     2334.57     2444.34     42.33 o 
  -4  12   3     1774.66     1775.65     20.78 o 
  -3  12   3     1634.17     2034.57     22.77 o 
  -2  12   3      795.81      785.98     15.25 o 
  -1  12   3      177.80      193.04      7.17 o 
   0  12   3     3193.97     3259.60     29.66 o 
   1  12   3     3554.82     3605.34     32.41 o 
   2  12   3     2876.80     2764.76     31.62 o 
   3  12   3      159.90      156.43      8.44 o 
   4  12   3      223.54      215.38      5.92 o 
   5  12   3     1298.23     1255.30     22.25 o 
   6  12   3        0.66        3.45      2.13 o 
   7  12   3       59.25       68.26      4.04 o 
  -7  13   3       34.21       27.85      4.24 o 
  -6  13   3        1.06        2.12      3.98 o 
  -5  13   3       49.19       57.85      4.76 o 
  -4  13   3      463.72      491.65     11.01 o 
  -3  13   3      481.35      495.09     13.29 o 
  -2  13   3     4326.73     4293.29     35.95 o 
  -1  13   3      297.57      284.86      5.98 o 
   0  13   3     8267.43     8107.21     47.95 o 
   1  13   3     2133.92     2126.14     25.72 o 
   2  13   3       25.00       33.69      3.90 o 
   3  13   3     1357.00     1265.01     24.31 o 
   4  13   3      152.34      120.81      4.55 o 
   5  13   3      558.27      543.69     11.31 o 
   6  13   3      117.71      117.73      5.90 o 
   7  13   3       11.30       16.73      2.22 o 
  -7  14   3       54.50       66.19      6.11 o 
  -6  14   3      427.81      428.13     18.07 o 
  -5  14   3      438.31      456.63     18.07 o 
  -4  14   3        5.80        3.16      2.63 o 
  -3  14   3       35.08       19.01      2.26 o 
  -2  14   3       34.83       30.69      3.37 o 
  -1  14   3       22.85       33.04      2.26 o 
   0  14   3       40.19       33.90      3.60 o 
   1  14   3       66.74       62.64      4.89 o 
   2  14   3     1029.09     1114.94     21.44 o 
   3  14   3      889.61      845.08     20.31 o 
   4  14   3      155.80      131.08      5.17 o 
   5  14   3      167.36      169.33      6.45 o 
   6  14   3      591.01      590.14      9.51 o 
   7  14   3       44.18       41.99      3.12 o 
  -7  15   3     1148.68     1190.54     23.26 o 
  -6  15   3     1061.85     1057.42     27.82 o 
  -5  15   3       63.34       66.27      7.40 o 
  -4  15   3        4.31       10.84      3.07 o 
  -3  15   3      197.06      171.99      6.13 o 
  -2  15   3        0.83       21.09     14.75 o 
  -1  15   3     1814.11     1721.23     15.38 o 
   0  15   3     4596.46     4852.08     39.02 o 
   1  15   3     3072.45     2998.56     32.43 o 
   2  15   3       46.84       81.55      6.09 o 
   3  15   3        0.85        5.69      2.51 o 
   4  15   3     1744.22     1662.21     17.40 o 
   5  15   3      458.87      438.09     10.41 o 
   6  15   3      455.11      448.16      9.48 o 
   7  15   3      123.31      114.60      4.80 o 
  -7  16   3      316.20      334.18     12.23 o 
  -6  16   3      114.51      143.11     10.63 o 
  -5  16   3       10.75       12.42      4.04 o 
  -4  16   3      635.10      619.60     14.91 o 
  -3  16   3       20.92       12.76      2.07 o 
  -2  16   3      119.66       83.30      3.99 o 
  -1  16   3     1249.65     1340.22     13.88 o 
   0  16   3     5502.47     5636.19     43.23 o 
   1  16   3       13.52       22.24      3.53 o 
   2  16   3     2057.91     2113.51     30.69 o 
   3  16   3      852.75      784.34     20.52 o 
   4  16   3       95.93       90.95      5.40 o 
   5  16   3        1.85        4.67      1.76 o 
   6  16   3       57.69       55.86      3.50 o 
  -7  17   3      854.16      875.32     18.89 o 
  -6  17   3      656.28      693.51     22.00 o 
  -5  17   3      306.75      291.16     14.50 o 
  -4  17   3      171.31      177.80      7.50 o 
  -3  17   3      616.46      614.58     11.74 o 
  -2  17   3        6.58       17.80      7.87 o 
  -1  17   3     2586.79     2675.43     20.21 o 
   0  17   3      186.93      247.57      5.40 o 
   1  17   3       98.00       72.96      5.64 o 
   2  17   3       48.15       56.70      5.46 o 
   3  17   3      743.66      736.40     20.25 o 
   4  17   3     6334.66     5730.32     61.11 o 
   5  17   3      574.33      497.97     10.62 o 
   6  17   3      481.14      434.45     12.62 o 
  -7  18   3      374.71      369.29     11.93 o 
  -6  18   3      153.56      146.43     10.34 o 
  -5  18   3      233.89      245.12     13.41 o 
  -4  18   3       22.42       19.39      2.80 o 
  -3  18   3      149.56      169.21      6.31 o 
  -2  18   3       51.28       50.72      3.31 o 
  -1  18   3      356.54      396.58     18.92 o 
   0  18   3      123.97      127.15      3.99 o 
   1  18   3     1275.99     1434.79     24.45 o 
   2  18   3      464.80      439.52     14.75 o 
   3  18   3     1727.57     1603.55     30.47 o 
   4  18   3      130.21      132.44      7.16 o 
   5  18   3        9.46        6.35      2.63 o 
   6  18   3       49.79       59.26      4.81 o 
  -7  19   3        1.79        2.29      2.17 o 
  -6  19   3      197.38      191.96     11.50 o 
  -5  19   3      182.15      176.69     11.55 o 
  -4  19   3      364.46      309.72     15.88 o 
  -3  19   3     1141.84     1097.31     41.74 o 
  -2  19   3     1848.36     1886.35     30.66 o 
  -1  19   3      446.46      416.76     16.30 o 
   0  19   3       79.98       78.49      5.74 o 
   1  19   3     1591.03     1816.01     28.33 o 
   2  19   3      164.98      172.94      9.65 o 
   3  19   3       15.61       15.75      3.78 o 
   4  19   3      324.50      306.25      8.55 o 
   5  19   3      238.02      243.88      7.35 o 
   6  19   3       34.41       40.91      4.00 o 
  -7  20   3      380.44      411.44     11.40 o 
  -6  20   3      246.97      236.14     12.24 o 
  -5  20   3       13.70       20.81      4.69 o 
  -4  20   3     1607.72     1432.51     64.94 o 
  -3  20   3      372.25      407.23      9.85 o 
  -2  20   3     1709.79     1787.07     30.08 o 
  -1  20   3      129.79      117.72      4.64 o 
   0  20   3      192.92      226.01      9.84 o 
   1  20   3     2063.62     2142.05     31.43 o 
   2  20   3     1499.03     1435.37     27.89 o 
   3  20   3        0.80        3.53      1.53 o 
   4  20   3      763.60      708.56     11.10 o 
   5  20   3        2.30        2.96      3.90 o 
   6  20   3        7.51       21.55      3.01 o 
  -7  21   3       13.89       11.18      2.33 o 
  -6  21   3      361.06      398.12     15.32 o 
  -5  21   3       64.45       61.71      5.08 o 
  -4  21   3      393.51      362.42     10.84 o 
  -3  21   3      568.13      523.38     11.62 o 
  -2  21   3     2170.80     2131.80     21.61 o 
  -1  21   3     1232.17     1230.69     18.59 o 
   0  21   3      253.90      237.43     10.36 o 
   1  21   3     1142.80     1089.85     22.92 o 
   2  21   3       11.90       11.05      3.14 o 
   3  21   3       30.19       23.62      2.64 o 
   4  21   3      768.05      681.18     10.89 o 
   5  21   3      113.28      125.78      6.21 o 
   6  21   3      114.42       98.98      5.81 o 
  -7  22   3       72.26       79.67      4.48 o 
  -6  22   3       45.26       34.06      5.01 o 
  -5  22   3     1580.78     1622.68     23.50 o 
  -4  22   3      209.00      170.25     15.85 o 
  -3  22   3     1073.17      966.20     23.80 o 
  -2  22   3       19.16       12.34      2.49 o 
  -1  22   3        1.55        5.72      1.58 o 
   0  22   3       67.53       90.34      6.65 o 
   1  22   3     2218.99     2156.46     32.88 o 
   2  22   3       71.30       69.16      6.70 o 
   3  22   3     3747.64     3526.61     33.67 o 
   4  22   3       85.06       93.45      4.84 o 
   5  22   3        1.04        2.46      2.85 o 
   6  22   3      412.80      430.84     11.41 o 
  -7  23   3      129.09      119.98      4.85 o 
  -6  23   3        0.57        1.33      2.45 o 
  -5  23   3     1360.21     1286.27     20.66 o 
  -4  23   3      732.32      647.26     20.78 o 
  -3  23   3      964.14      928.08     23.66 o 
  -2  23   3     4594.83     4356.79     40.78 o 
  -1  23   3      785.02      793.33     12.61 o 
   0  23   3      238.76      175.68      9.29 o 
   1  23   3        4.20       11.54      3.08 o 
   2  23   3      100.29       91.93      7.88 o 
   3  23   3        2.74       14.77      2.18 o 
   4  23   3       91.98      106.59      5.11 o 
   5  23   3      122.62      126.36      9.15 o 
   6  23   3      540.71      549.16     12.36 o 
  -6  24   3       25.61       23.29      2.92 o 
  -5  24   3     1108.92     1029.36     18.16 o 
  -4  24   3        5.04        7.40      3.04 o 
  -3  24   3       83.27       94.63      4.32 o 
  -2  24   3       14.40       11.56      2.00 o 
  -1  24   3      556.24      573.30     10.98 o 
   0  24   3        0.13        2.60      2.24 o 
   1  24   3        9.45       22.57      4.37 o 
   2  24   3       13.71        7.43      3.24 o 
   3  24   3     1599.91     1522.91     21.80 o 
   4  24   3        6.81        9.29      3.40 o 
   5  24   3       19.69       20.08      4.20 o 
   6  24   3      152.23      156.94      6.48 o 
  -6  25   3       52.58       55.46      2.96 o 
  -5  25   3        1.75        2.75      1.86 o 
  -4  25   3      408.04      357.99     15.34 o 
  -3  25   3       41.62       36.37      2.94 o 
  -2  25   3        5.96        7.11      1.71 o 
  -1  25   3      463.42      482.91     10.25 o 
   0  25   3       47.11       45.83      5.30 o 
   1  25   3       47.60       47.86      5.58 o 
   2  25   3        2.78        1.08      1.75 o 
   3  25   3      239.40      249.46      9.10 o 
   4  25   3      321.02      325.74      8.58 o 
   5  25   3       17.72       21.48      4.18 o 
   6  25   3      112.76      117.17      5.34 o 
  -6  26   3      193.18      195.60      6.84 o 
  -5  26   3        2.99        1.94      2.15 o 
  -4  26   3        0.01        6.69      3.47 o 
  -3  26   3     1586.54     1521.67     17.26 o 
  -2  26   3      512.10      512.32      9.50 o 
  -1  26   3      130.44      112.83      7.79 o 
   0  26   3      374.67      378.77     14.56 o 
   1  26   3     1115.74     1119.79     26.15 o 
   2  26   3        0.58        0.42      1.70 o 
   3  26   3       15.55       15.45      2.65 o 
   4  26   3       48.47       42.83      4.35 o 
   5  26   3       33.44       31.87      4.80 o 
   6  26   3       10.93        9.24      1.72 o 
  -6  27   3       51.21       46.56      3.38 o 
  -5  27   3      489.78      453.29      9.07 o 
  -4  27   3        2.84       10.94      3.45 o 
  -3  27   3      186.96      198.12      7.91 o 
  -2  27   3     8246.41     7937.04     54.41 o 
  -1  27   3     1302.37     1238.68     25.46 o 
   0  27   3     1988.01     1978.17     33.37 o 
   1  27   3        0.61        4.97      2.02 o 
   2  27   3      113.41      111.30      6.95 o 
   3  27   3       96.17       93.05      5.43 o 
   4  27   3       29.63       26.25      3.60 o 
   5  27   3     1037.02     1075.66     23.82 o 
   6  27   3       77.99       69.44      3.57 o 
  -6  28   3       25.34       36.63      2.62 o 
  -5  28   3       17.25       22.49      2.24 o 
  -4  28   3      828.08      821.84     15.96 o 
  -3  28   3     2887.77     2842.31     42.74 o 
  -2  28   3        5.40        8.47      2.96 o 
  -1  28   3     1277.16     1276.69     17.58 o 
   0  28   3     1193.04     1250.24     15.75 o 
   1  28   3      655.92      640.98     14.29 o 
   2  28   3      594.99      642.92     15.00 o 
   3  28   3       25.78       30.27      2.74 o 
   4  28   3       37.91       27.73      5.35 o 
   5  28   3      255.28      270.05     11.69 o 
  -6  29   3      123.89      141.37      7.26 o 
  -5  29   3      262.51      210.99      6.22 o 
  -4  29   3      348.99      316.01      9.83 o 
  -3  29   3       65.91       65.09      7.06 o 
  -2  29   3      361.36      353.21      8.89 o 
  -1  29   3     5338.25     5072.10     31.83 o 
   0  29   3      511.82      497.83     12.31 o 
   1  29   3      402.96      375.31      9.32 o 
   2  29   3        2.11       10.60      3.62 o 
   3  29   3       93.69       86.32      4.43 o 
   4  29   3      165.80      190.94     11.93 o 
   5  29   3       93.38       80.99      6.53 o 
  -6  30   3      553.16      586.87     13.61 o 
  -5  30   3      772.06      834.09     15.42 o 
  -4  30   3     1496.92     1515.38     20.84 o 
  -3  30   3      265.41      274.69     13.59 o 
  -2  30   3     2218.75     2224.45     22.24 o 
  -1  30   3      648.12      642.15     10.98 o 
   0  30   3      764.94      772.48     14.56 o 
   1  30   3      237.36      253.21      7.70 o 
   2  30   3     1944.47     1800.90     46.87 o 
   3  30   3        3.39        7.64      2.60 o 
   4  30   3      117.44      119.01      9.34 o 
   5  30   3       79.94       89.92      6.47 o 
  -6  31   3      896.28      899.89     15.51 o 
  -5  31   3      591.45      561.80      9.20 o 
  -4  31   3      409.96      397.82      9.03 o 
  -3  31   3     1430.00     1392.40     22.26 o 
  -2  31   3      799.31      811.59     13.56 o 
  -1  31   3       19.53       17.76      2.57 o 
   0  31   3     1015.36      997.71     14.91 o 
   1  31   3      689.82      682.82     15.62 o 
   2  31   3        3.83        5.45      2.42 o 
   3  31   3      220.84      227.31      8.75 o 
   4  31   3      131.97      140.37      9.92 o 
   5  31   3       36.20       28.14      3.91 o 
  -6  32   3      117.53      110.86      5.08 o 
  -5  32   3       41.96       46.24      2.76 o 
  -4  32   3        0.87        2.24      1.50 o 
  -3  32   3       71.29       57.59      4.95 o 
  -2  32   3     1086.50     1070.63     15.58 o 
  -1  32   3      470.43      464.27     10.19 o 
   0  32   3      130.02      150.02      9.47 o 
   1  32   3      238.16      255.69      9.74 o 
   2  32   3       28.18       19.95      3.43 o 
   3  32   3      339.01      324.62     14.09 o 
   4  32   3       86.29       91.16      7.99 o 
   5  32   3        4.07        4.41      2.17 o 
  -5  33   3       74.40       65.67      3.75 o 
  -4  33   3       66.45       66.91      3.71 o 
  -3  33   3      103.07       94.38      6.01 o 
  -2  33   3       18.28       15.48      2.42 o 
  -1  33   3     1476.68     1502.12     18.30 o 
   0  33   3       34.17       28.18      3.56 o 
   1  33   3      440.29      387.92     12.06 o 
   2  33   3       57.78       67.45      5.43 o 
   3  33   3        0.41        1.56      2.34 o 
   4  33   3       89.88       89.99      7.68 o 
   5  33   3      385.56      367.32     10.60 o 
  -5  34   3      204.32      184.74      5.49 o 
  -4  34   3     1560.67     1555.48     15.97 o 
  -3  34   3        3.15        2.85      2.19 o 
  -2  34   3      232.03      232.32      7.29 o 
  -1  34   3        8.82       10.75      4.62 o 
   0  34   3      489.49      476.41     13.25 o 
   1  34   3       16.00       36.69      4.26 o 
   2  34   3     2028.80     2038.80     27.12 o 
   3  34   3       73.74       82.83      5.26 o 
   4  34   3      832.83      845.04     21.09 o 
   5  34   3       34.36       33.61      3.18 o 
  -5  35   3       10.48       15.49      3.24 o 
  -4  35   3      906.12      860.30     14.76 o 
  -3  35   3      869.64      853.97     16.47 o 
  -2  35   3     1383.00     1362.86     19.14 o 
  -1  35   3     2960.95     2918.13     25.32 o 
   0  35   3        6.65       10.89      4.11 o 
   1  35   3     1234.08     1180.31     27.13 o 
   2  35   3      137.16      152.25      7.58 o 
   3  35   3       13.79       16.29      4.85 o 
   4  35   3     1015.63     1063.76     22.49 o 
   5  35   3      208.13      188.60      6.26 o 
  -5  36   3      195.69      223.21      8.79 o 
  -4  36   3       12.49       13.38      2.48 o 
  -3  36   3      281.72      290.73      9.47 o 
  -2  36   3       11.70       17.22      2.34 o 
  -1  36   3       82.36       95.38      6.11 o 
   0  36   3      325.94      349.80     11.48 o 
   1  36   3      105.05      102.60      6.52 o 
   2  36   3       91.10       91.88      5.99 o 
   3  36   3       17.93       16.30      2.25 o 
   4  36   3       15.34       12.20      3.19 o 
  -5  37   3       24.89       27.95      3.15 o 
  -4  37   3      289.01      309.75      8.01 o 
  -3  37   3       35.91       40.31      3.69 o 
  -2  37   3      632.89      648.88     12.09 o 
  -1  37   3      267.82      260.82      9.59 o 
   0  37   3      707.59      737.37     16.28 o 
   1  37   3       22.03       35.17      4.11 o 
   2  37   3      161.29      157.64      7.43 o 
   3  37   3      285.65      294.80      7.25 o 
   4  37   3      151.27      145.40      7.57 o 
  -5  38   3        2.34        0.33      1.27 o 
  -4  38   3       18.97       26.81      2.49 o 
  -3  38   3      174.99      170.51      6.77 o 
  -2  38   3        0.61        3.16      1.54 o 
  -1  38   3       41.49       52.26      4.63 o 
   0  38   3      286.83      268.03      9.85 o 
   1  38   3       30.74       28.58      3.95 o 
   2  38   3      101.65       77.04      5.34 o 
   3  38   3       13.88       18.07      2.55 o 
   4  38   3        7.00       10.92      2.53 o 
  -4  39   3      810.97      783.89     28.52 o 
  -3  39   3      202.18      218.02      7.23 o 
  -2  39   3      392.45      390.23      8.25 o 
  -1  39   3      510.91      526.15     14.64 o 
   0  39   3       57.64       62.55      5.02 o 
   1  39   3      360.26      399.95     11.73 o 
   2  39   3      499.13      510.30     16.03 o 
   3  39   3      109.89      107.88      4.09 o 
   4  39   3      460.20      434.05     10.63 o 
  -4  40   3      792.71      786.18     15.59 o 
  -3  40   3      508.81      502.62     11.83 o 
  -2  40   3      423.27      420.34      8.15 o 
  -1  40   3      248.31      248.23      8.72 o 
   0  40   3       73.82       77.87      4.06 o 
   1  40   3      586.99      622.49     27.98 o 
   2  40   3      192.25      181.35      7.29 o 
   3  40   3     1368.64     1448.66     16.03 o 
   4  40   3     1021.64      985.25     13.78 o 
  -4  41   3      500.41      488.17     10.75 o 
  -3  41   3       12.29       15.57      2.03 o 
  -2  41   3      325.70      330.29      8.51 o 
  -1  41   3        6.35        6.99      2.25 o 
   0  41   3      753.39      843.94     15.96 o 
   1  41   3      121.57      115.27      6.14 o 
   2  41   3      275.92      275.88      6.71 o 
   3  41   3      526.35      590.62      9.41 o 
  -4  42   3       23.92       25.43      2.74 o 
  -3  42   3       97.54       85.88      4.95 o 
  -2  42   3      416.06      416.25     13.16 o 
  -1  42   3      122.47      118.35      5.66 o 
   0  42   3      458.41      497.65     13.78 o 
   1  42   3       46.59       49.59      4.14 o 
   2  42   3      218.20      226.20      5.73 o 
   3  42   3      190.08      206.96      4.98 o 
  -3  43   3        0.27        3.33      1.28 o 
  -2  43   3      277.88      283.07     10.11 o 
  -1  43   3      153.45      165.73      5.08 o 
   0  43   3       96.59      101.39      5.37 o 
   1  43   3       81.52       80.79      5.35 o 
   2  43   3       35.32       32.91      2.21 o 
   3  43   3       13.38        7.76      1.53 o 
  -3  44   3      328.13      328.94      9.95 o 
  -2  44   3       83.12       75.79      4.35 o 
  -1  44   3      262.88      262.87      5.87 o 
   0  44   3      430.64      436.20     10.00 o 
   1  44   3       92.22       99.24      4.85 o 
   2  44   3      532.37      548.00      9.60 o 
  -3  45   3        0.82        1.56      1.15 o 
  -2  45   3      524.03      498.42     18.46 o 
  -1  45   3        5.58       10.99      1.46 o 
   0  45   3      616.39      617.59     14.14 o 
   1  45   3       58.65       56.48      5.33 o 
   2  45   3      146.26      150.38      4.63 o 
  -2  46   3       40.16       38.46      3.36 o 
  -1  46   3        1.02        8.27      1.40 o 
   0  46   3        0.25        1.13      1.34 o 
   1  46   3      286.62      308.91     10.18 o 
   2  46   3      175.47      183.52      6.08 o 
  -1  47   3     2146.67     1888.57     19.54 o 
   0  47   3      209.36      226.17      5.50 o 
   1  47   3        7.67        6.52      1.25 o 
   0  48   3      491.75      546.16     10.58 o 
   1  48   3       37.02       41.58      2.92 o 
  -7   0   4     2578.32     2683.55     35.71 o 
  -6   0   4     1584.92     1692.43     34.82 o 
  -5   0   4     7232.10     7401.17     78.99 o 
  -4   0   4     1671.43     1715.43     30.77 o 
  -3   0   4       31.27       41.58      4.48 o 
  -2   0   4      984.43     1021.54     16.55 o 
   0   0   4     2982.65     2822.25     20.96 o 
   1   0   4       78.14       94.77      3.01 o 
   2   0   4     8227.22     7864.11     56.86 o 
   3   0   4        8.05       19.60      4.00 o 
   4   0   4      232.55      285.24      7.99 o 
   5   0   4     3557.82     3606.38     54.18 o 
   6   0   4      138.78      135.23      9.65 o 
   7   0   4     1945.64     1851.42     21.05 o 
  -7   1   4      158.60      189.76     17.71 o 
  -6   1   4     1524.04     1591.32     23.80 o 
  -5   1   4      240.43      267.46      6.92 o 
  -4   1   4      519.38      573.12     12.75 o 
  -3   1   4     2379.14     2395.38     21.92 o 
  -2   1   4      537.86      569.67      8.81 o 
  -1   1   4     3976.23     3676.13     19.19 o 
   0   1   4      346.31      322.13      4.24 o 
   1   1   4       27.69       24.29      1.47 o 
   2   1   4      829.12      761.31     12.58 o 
   3   1   4      158.46      162.56      6.91 o 
   4   1   4       55.81       40.37      2.23 o 
   5   1   4       16.64       41.41      5.40 o 
   6   1   4       18.94       12.19      2.87 o 
   7   1   4      187.70      195.30      7.95 o 
  -7   2   4      508.67      538.43     11.32 o 
  -6   2   4      364.95      404.33     12.10 o 
  -5   2   4     2176.45     2284.25     19.63 o 
  -4   2   4     2270.22     2197.26     34.08 o 
  -3   2   4      434.74      496.22     13.72 o 
  -2   2   4       87.35       91.84      3.66 o 
  -1   2   4     8160.98     7995.27     21.77 o 
   0   2   4     6662.53     6755.08     19.20 o 
   1   2   4      294.32      362.34      4.34 o 
   2   2   4      266.63      295.77      6.24 o 
   3   2   4        0.25        1.41      1.70 o 
   4   2   4       46.05       63.22      2.76 o 
   5   2   4      151.18      153.12      8.22 o 
   6   2   4       33.53       32.84      5.32 o 
   7   2   4       12.31       13.93      2.17 o 
  -7   3   4      320.24      352.02      9.16 o 
  -6   3   4        4.50       11.33      3.11 o 
  -5   3   4       50.24       51.49      3.27 o 
  -4   3   4     1628.02     1682.08     21.54 o 
  -3   3   4       11.02        6.65      1.62 o 
  -2   3   4     1673.95     1615.54     27.90 o 
  -1   3   4      158.70      178.82     12.46 o 
   0   3   4     6742.51     6845.19     25.14 o 
   1   3   4      442.20      437.48      5.53 o 
   2   3   4      486.53      487.91      8.14 o 
   3   3   4        8.81        6.29      1.80 o 
   4   3   4        1.63        1.98      1.15 o 
   5   3   4       85.00       84.52      9.94 o 
   6   3   4       22.00       35.12      4.49 o 
   7   3   4       35.77       42.38      3.24 o 
  -7   4   4      256.44      253.46     10.61 o 
  -6   4   4      727.68      721.86     15.90 o 
  -5   4   4      985.96     1060.30     13.40 o 
  -4   4   4       36.62       37.74      3.52 o 
  -3   4   4       15.09       12.95      2.35 o 
  -2   4   4      873.92      875.80     11.05 o 
  -1   4   4      792.85      786.50     12.10 o 
   0   4   4     2683.25     2881.00     10.38 o 
   1   4   4     1041.70      994.10     10.82 o 
   2   4   4     2412.58     2292.87     15.80 o 
   3   4   4      177.91      171.42      7.13 o 
   4   4   4       21.90       24.13      1.83 o 
   5   4   4      656.76      660.67     24.30 o 
   6   4   4     1746.52     1744.57     23.44 o 
   7   4   4      491.82      420.11      9.16 o 
  -7   5   4       14.95       13.53      2.33 o 
  -6   5   4     2241.27     2374.98     42.56 o 
  -5   5   4     3317.41     3424.14     24.06 o 
  -4   5   4      103.97      103.44      5.50 o 
  -3   5   4     8394.60     8489.45     95.67 o 
  -2   5   4       64.94       57.95      3.96 o 
  -1   5   4        3.20        5.50      1.10 o 
   0   5   4       37.56       49.28      1.20 o 
   1   5   4      257.66      293.09      7.02 o 
   2   5   4        1.69        5.39      1.81 o 
   3   5   4     1171.04     1170.39     18.30 o 
   4   5   4      708.25      708.09     11.19 o 
   5   5   4      197.70      233.25      9.95 o 
   6   5   4      619.56      637.24     21.08 o 
   7   5   4       52.37       50.58      3.19 o 
  -7   6   4       14.27       30.41      4.88 o 
  -6   6   4       15.73       23.81      3.57 o 
  -5   6   4      335.96      381.11      8.08 o 
  -4   6   4        5.88       10.57      3.16 o 
  -3   6   4     3405.64     3935.27     35.47 o 
  -2   6   4     1230.95     1324.08     18.51 o 
  -1   6   4     1580.03     1596.59     11.93 o 
   0   6   4       62.86       53.63      2.50 o 
   1   6   4     9733.38     9525.29     49.22 o 
   2   6   4      253.02      266.45      6.74 o 
   3   6   4       15.00       20.94      5.00 o 
   4   6   4      237.83      206.99      5.25 o 
   5   6   4      150.06      143.92      9.63 o 
   6   6   4     2237.98     2359.06     34.71 o 
  -7   7   4      364.25      385.14     14.47 o 
  -6   7   4      190.11      222.33      8.66 o 
  -5   7   4     1329.62     1275.04     16.87 o 
  -4   7   4      701.13      632.13     13.40 o 
  -3   7   4      628.38      735.68     15.15 o 
  -2   7   4     6608.01     6433.28     39.93 o 
  -1   7   4      239.87      259.88      4.84 o 
   0   7   4       28.26       47.12      2.40 o 
   1   7   4     3498.48     3668.43     46.36 o 
   2   7   4      467.14      559.71      9.96 o 
   3   7   4     1198.08     1199.40     28.23 o 
   4   7   4     2281.40     2172.77     30.71 o 
   5   7   4        1.69        0.81      2.47 o 
   6   7   4       93.14      111.24      6.26 o 
  -7   8   4      339.59      372.92     14.23 o 
  -6   8   4      337.70      354.80     10.72 o 
  -5   8   4        1.40        0.93      2.04 o 
  -4   8   4      944.97     1024.57     17.00 o 
  -3   8   4      998.51     1116.61     15.15 o 
  -2   8   4     2774.54     3053.20     27.30 o 
  -1   8   4     5215.32     5087.45     20.84 o 
   0   8   4     3162.49     3343.07     19.73 o 
   1   8   4      891.94     1113.83     17.24 o 
   2   8   4       38.91       31.61      2.66 o 
   3   8   4       43.24       48.50      4.05 o 
   4   8   4       62.08       69.61      3.14 o 
   5   8   4      874.99      830.71     18.21 o 
   6   8   4      595.80      589.60     13.29 o 
  -7   9   4      126.01      134.40      8.69 o 
  -6   9   4      188.50      198.16     12.61 o 
  -5   9   4      117.36      132.19      7.16 o 
  -4   9   4     1296.52     1337.96     23.28 o 
  -3   9   4      109.89      111.70      7.47 o 
  -2   9   4      478.39      557.83      9.13 o 
  -1   9   4      649.65      701.26      7.73 o 
   0   9   4      576.86      612.28     12.55 o 
   1   9   4      593.44      590.64      9.51 o 
   2   9   4       31.21       30.57      2.68 o 
   3   9   4       31.05       35.49      3.58 o 
   4   9   4       81.70       72.74      3.71 o 
   5   9   4      253.65      258.57     12.48 o 
   6   9   4        0.81       10.76      3.54 o 
  -7  10   4      389.06      399.12     14.35 o 
  -6  10   4      206.92      203.83     12.84 o 
  -5  10   4      720.29      702.23     12.90 o 
  -4  10   4       67.88       72.56      3.83 o 
  -3  10   4        0.12        3.67      1.27 o 
  -2  10   4     5051.57     5450.55     27.93 o 
  -1  10   4      243.92      279.10      9.06 o 
   0  10   4      206.60      216.23      7.79 o 
   1  10   4     6787.11     7061.19     33.45 o 
   2  10   4      143.20      139.31      7.74 o 
   3  10   4      134.00      135.49      5.88 o 
   4  10   4      586.24      579.98     11.79 o 
   5  10   4      745.71      738.16     17.00 o 
   6  10   4      872.94      929.61     24.35 o 
  -7  11   4       66.69       59.35      5.93 o 
  -6  11   4       70.02       79.22      8.25 o 
  -5  11   4        2.62        4.88      2.33 o 
  -4  11   4     1506.54     1348.44     19.22 o 
  -3  11   4      214.75      271.51      6.30 o 
  -2  11   4     9682.93     9984.86     91.87 o 
  -1  11   4     3108.41     3262.00     31.24 o 
   0  11   4     1873.80     1837.34     23.26 o 
   1  11   4     7056.92     7265.37     47.77 o 
   2  11   4       81.80       83.51      5.77 o 
   3  11   4     2166.47     2151.79     29.24 o 
   4  11   4     1259.56     1236.83     19.81 o 
   5  11   4      520.99      488.99     13.81 o 
   6  11   4        6.50       12.13      3.25 o 
  -7  12   4        9.82        4.73      2.61 o 
  -6  12   4      130.59      139.58     10.67 o 
  -5  12   4      106.59      131.80      9.02 o 
  -4  12   4      133.01      123.03      5.97 o 
  -3  12   4      594.47      586.12     11.65 o 
  -2  12   4      110.05      115.95      6.54 o 
  -1  12   4      496.23      442.68     11.77 o 
   0  12   4     7150.15     7645.62     48.98 o 
   1  12   4      194.36      279.56      9.82 o 
   2  12   4      143.13      196.04      8.97 o 
   3  12   4      454.88      463.29     10.94 o 
   4  12   4      233.11      220.31      6.24 o 
   5  12   4     1492.71     1513.95     23.90 o 
   6  12   4      570.74      586.39     12.37 o 
  -7  13   4        0.74       -1.25      2.59 o 
  -6  13   4      263.43      309.19     15.23 o 
  -5  13   4        2.99        6.07      2.31 o 
  -4  13   4        2.67       29.17     17.04 o 
  -3  13   4      212.56      170.03      6.39 o 
  -2  13   4     2211.32     2230.24     28.25 o 
  -1  13   4      949.07      908.79     17.20 o 
   0  13   4      603.71      600.87     14.19 o 
   1  13   4      857.28      900.71     17.88 o 
   2  13   4    10085.30     9788.62     63.42 o 
   3  13   4      269.27      257.51      8.34 o 
   4  13   4      174.49      161.66      5.38 o 
   5  13   4     1394.66     1389.74     22.65 o 
   6  13   4      359.30      352.96      9.44 o 
  -7  14   4       43.52       37.46      4.78 o 
  -6  14   4      201.89      166.20     11.41 o 
  -5  14   4      404.70      436.91     12.55 o 
  -4  14   4      684.97      694.70     18.74 o 
  -3  14   4        4.52       13.89      2.27 o 
  -2  14   4     2047.10     2088.62     27.85 o 
  -1  14   4      159.74      201.39      8.40 o 
   0  14   4     7350.22     7786.61     51.80 o 
   1  14   4       70.99       88.57      5.95 o 
   2  14   4     9234.48     8860.34     62.21 o 
   3  14   4      626.62      576.27     17.03 o 
   4  14   4      290.80      261.87      7.96 o 
   5  14   4      788.27      808.93     13.30 o 
   6  14   4       83.56       92.17      4.89 o 
  -7  15   4        2.38        0.64      2.50 o 
  -6  15   4      158.03      138.06      6.61 o 
  -5  15   4     1120.48     1111.63     19.87 o 
  -4  15   4      330.80      323.70      7.82 o 
  -3  15   4     2055.43     2041.18     22.19 o 
  -2  15   4       29.62       37.57      4.10 o 
  -1  15   4     3087.56     3191.25     33.63 o 
   0  15   4     5738.24     6306.93     47.69 o 
   1  15   4       25.26       32.75      4.09 o 
   2  15   4      696.22      671.67     17.71 o 
   3  15   4       99.19      101.01      7.44 o 
   4  15   4      403.96      364.24      9.32 o 
   5  15   4      117.44      127.73      5.43 o 
   6  15   4       71.69       65.18      5.34 o 
  -7  16   4       58.25       58.22      5.35 o 
  -6  16   4        2.48       13.21      2.72 o 
  -5  16   4      189.41      166.47      7.91 o 
  -4  16   4      151.89      127.27      4.38 o 
  -3  16   4      285.96      286.02      8.48 o 
  -2  16   4       42.36       53.09      4.78 o 
  -1  16   4       42.89      135.64      7.25 o 
   0  16   4     1085.21     1212.39     21.51 o 
   1  16   4     1903.63     2107.24     29.53 o 
   2  16   4      235.09      215.44     10.33 o 
   3  16   4     2702.82     2620.78     37.56 o 
   4  16   4      427.86      414.71      9.95 o 
   5  16   4       50.87       59.05      3.84 o 
   6  16   4       16.70       15.61      2.99 o 
  -7  17   4        4.16        6.08      2.53 o 
  -6  17   4     1109.73     1095.72     24.12 o 
  -5  17   4      684.67      744.29     16.20 o 
  -4  17   4        1.14        3.26      3.12 o 
  -3  17   4      621.15      560.14     27.07 o 
  -2  17   4      403.09      411.59     13.06 o 
  -1  17   4      211.65      177.85      8.55 o 
   0  17   4      131.84      119.30      7.12 o 
   1  17   4     2547.70     2681.95     34.06 o 
   2  17   4      172.16      157.96      9.17 o 
   3  17   4     1128.07     1124.42     18.26 o 
   4  17   4       21.44       21.80      3.03 o 
   5  17   4       90.41       96.60      4.71 o 
   6  17   4      123.81      125.59      6.55 o 
  -7  18   4      173.05      177.17      8.03 o 
  -6  18   4      973.65      966.42     16.72 o 
  -5  18   4      305.79      348.43     11.10 o 
  -4  18   4      326.56      310.29      8.13 o 
  -3  18   4      100.03      103.64      9.68 o 
  -2  18   4     1624.79     1621.28     26.19 o 
  -1  18   4        5.48        7.01      2.63 o 
   0  18   4     1316.92     1175.74     22.34 o 
   1  18   4      409.36      431.03     14.15 o 
   2  18   4     3271.36     3011.51     39.99 o 
   3  18   4     1704.11     1608.63     21.13 o 
   4  18   4     2014.24     1934.72     21.30 o 
   5  18   4      187.67      187.68      6.32 o 
   6  18   4       14.06       13.25      2.33 o 
  -7  19   4       35.23       30.29      3.57 o 
  -6  19   4      214.68      170.43      7.14 o 
  -5  19   4       76.82       66.58      5.18 o 
  -4  19   4      196.09      166.53      6.05 o 
  -3  19   4      706.71      696.15     13.60 o 
  -2  19   4      308.11      274.80     11.08 o 
  -1  19   4      746.78      774.61     18.54 o 
   0  19   4        0.02        4.00      2.20 o 
   1  19   4      168.13      174.03      9.32 o 
   2  19   4     1208.16     1149.71     25.14 o 
   3  19   4     3481.63     3136.20     30.58 o 
   4  19   4     1280.69     1226.36     16.98 o 
   5  19   4      623.65      650.20     13.69 o 
  -7  20   4       66.66       64.21      9.44 o 
  -6  20   4      127.83      118.96      5.90 o 
  -5  20   4      400.79      379.67     11.44 o 
  -4  20   4      880.67      779.77     12.85 o 
  -3  20   4       93.33      103.40      5.40 o 
  -2  20   4        8.36       12.06      3.00 o 
  -1  20   4       19.55       13.43      3.09 o 
   0  20   4     1471.99     1487.18     26.23 o 
   1  20   4      219.94      187.18      9.92 o 
   2  20   4      886.58      806.05     21.56 o 
   3  20   4      318.98      288.29      6.72 o 
   4  20   4      165.73      184.68      6.71 o 
   5  20   4      492.64      515.99     12.01 o 
  -7  21   4      624.43      594.79     11.93 o 
  -6  21   4      225.55      233.82      9.19 o 
  -5  21   4      404.94      362.92     11.04 o 
  -4  21   4     1536.15     1382.74     21.01 o 
  -3  21   4      464.21      413.57     15.69 o 
  -2  21   4      323.41      310.15     12.35 o 
  -1  21   4      738.51      752.84     18.86 o 
   0  21   4      311.81      300.11     12.20 o 
   1  21   4      973.87     1057.91     23.54 o 
   2  21   4     2877.90     2924.00     41.61 o 
   3  21   4        5.89       13.15      1.94 o 
   4  21   4       19.10       19.33      2.62 o 
   5  21   4        8.14        6.85      2.05 o 
  -7  22   4      410.82      409.24      8.92 o 
  -6  22   4       70.36       59.53      4.15 o 
  -5  22   4       37.26       41.55      4.13 o 
  -4  22   4     1062.12      951.78     17.03 o 
  -3  22   4        3.34        6.38      1.87 o 
  -2  22   4       29.19       40.36      4.81 o 
  -1  22   4     1951.67     1903.73     30.57 o 
   0  22   4        2.28        2.84      2.36 o 
   1  22   4      126.62       88.33      7.18 o 
   2  22   4     3195.59     3030.65     43.26 o 
   3  22   4     1888.52     1733.73     16.47 o 
   4  22   4        2.11        1.98      5.58 o 
   5  22   4      377.69      389.40     10.02 o 
  -6  23   4       33.75       24.17      2.86 o 
  -5  23   4       46.70       35.38      3.78 o 
  -4  23   4      525.41      469.44     11.98 o 
  -3  23   4      240.72      248.46      8.53 o 
  -2  23   4       86.17       96.34      7.24 o 
  -1  23   4     3409.04     3402.81     41.35 o 
   0  23   4      534.05      573.11     17.51 o 
   1  23   4     1290.43     1256.34     26.73 o 
   2  23   4       40.54       44.88      4.05 o 
   3  23   4      111.95      100.62      6.04 o 
   4  23   4        5.09        9.15      2.50 o 
   5  23   4       59.00       66.71      4.19 o 
  -6  24   4      366.73      365.75      8.98 o 
  -5  24   4        9.52       13.89      2.80 o 
  -4  24   4      592.36      535.47     17.99 o 
  -3  24   4      816.32      728.87     22.11 o 
  -2  24   4     1299.37     1286.76     25.76 o 
  -1  24   4      748.38      743.56     19.79 o 
   0  24   4      508.66      486.13     16.38 o 
   1  24   4     1619.35     1552.62     30.38 o 
   2  24   4      508.08      498.02     10.03 o 
   3  24   4      433.51      441.64     12.23 o 
   4  24   4      246.74      262.10      9.48 o 
   5  24   4      319.79      308.56      8.36 o 
  -6  25   4        6.55        4.11      1.24 o 
  -5  25   4      516.25      540.66     10.45 o 
  -4  25   4      456.93      456.38     16.45 o 
  -3  25   4     1052.27      951.17     25.40 o 
  -2  25   4     1700.16     1643.88     15.58 o 
  -1  25   4      928.94      899.79     22.14 o 
   0  25   4       74.73       87.63      7.33 o 
   1  25   4      577.28      568.58     18.84 o 
   2  25   4       20.67       19.80      2.37 o 
   3  25   4     2035.19     1918.63     25.27 o 
   4  25   4       33.10       45.79      4.54 o 
   5  25   4       78.80       84.92      4.41 o 
  -6  26   4       23.52       35.14      2.22 o 
  -5  26   4      734.46      698.91     11.51 o 
  -4  26   4      105.03      109.23      8.16 o 
  -3  26   4        6.71        6.03      3.06 o 
  -2  26   4     4844.41     4677.88     34.97 o 
  -1  26   4     2264.79     2277.62     35.68 o 
   0  26   4       34.80       41.40      5.30 o 
   1  26   4      550.40      480.69     10.02 o 
   2  26   4        3.11        0.44      1.42 o 
   3  26   4      327.29      305.50     10.20 o 
   4  26   4      429.59      424.55     11.69 o 
   5  26   4       12.67       15.19      3.21 o 
  -6  27   4        4.07        8.13      1.28 o 
  -5  27   4      471.02      454.30      9.34 o 
  -4  27   4      527.22      535.60     13.40 o 
  -3  27   4        1.47        8.70      5.83 o 
  -2  27   4     2625.27     2645.97     27.32 o 
  -1  27   4      645.25      658.31     10.04 o 
   0  27   4      144.50      137.14      5.41 o 
   1  27   4      119.23      112.73      5.09 o 
   2  27   4       12.70       14.24      2.78 o 
   3  27   4       10.98        9.19      2.43 o 
   4  27   4       49.07       54.04      4.41 o 
   5  27   4      185.48      174.08      8.72 o 
  -6  28   4      613.78      605.59     21.67 o 
  -5  28   4      101.18       95.45      5.50 o 
  -4  28   4      118.16      117.35      5.24 o 
  -3  28   4     1219.07     1116.79     26.51 o 
  -2  28   4     2831.45     2731.74     30.06 o 
  -1  28   4      299.55      308.79      7.03 o 
   0  28   4       35.82       30.35      2.87 o 
   1  28   4     1273.93     1321.70     17.70 o 
   2  28   4       34.35       37.56      3.98 o 
   3  28   4      361.20      344.54     10.69 o 
   4  28   4      146.60      163.69      6.99 o 
   5  28   4      112.07      107.99      6.79 o 
  -6  29   4     1157.79     1051.09     70.09 o 
  -5  29   4      105.92      102.07      5.50 o 
  -4  29   4       11.74       15.02      2.32 o 
  -3  29   4       36.08       41.75      4.26 o 
  -2  29   4      124.82      124.46      5.58 o 
  -1  29   4     1230.57     1239.52     14.66 o 
   0  29   4       56.85       46.43      3.39 o 
   1  29   4        8.11        3.56      1.64 o 
   2  29   4        7.22        8.67      2.40 o 
   3  29   4      338.01      344.93     10.61 o 
   4  29   4      231.06      246.09      8.25 o 
   5  29   4       58.89       50.64      4.61 o 
  -6  30   4      998.51      960.21     16.01 o 
  -5  30   4        5.10        8.49      2.34 o 
  -4  30   4      375.89      373.79      8.69 o 
  -3  30   4        0.23        1.02      3.06 o 
  -2  30   4      551.47      533.82     11.21 o 
  -1  30   4     3177.64     3128.19     22.69 o 
   0  30   4        0.78        4.26      1.68 o 
   1  30   4      236.96      225.67      9.02 o 
   2  30   4        8.70       20.52      3.23 o 
   3  30   4       82.20       81.44      5.31 o 
   4  30   4      279.28      308.03      8.78 o 
   5  30   4      325.77      365.37     10.93 o 
  -6  31   4       73.77       76.52      4.30 o 
  -5  31   4      176.49      170.72      6.52 o 
  -4  31   4      271.19      266.31      9.56 o 
  -3  31   4       16.40       27.40      3.76 o 
  -2  31   4       90.24       85.55      4.70 o 
  -1  31   4      784.57      756.29     13.33 o 
   0  31   4      180.32      172.46      7.95 o 
   1  31   4        0.18        2.88      2.25 o 
   2  31   4     1365.38     1495.72     22.69 o 
   3  31   4      572.18      575.27     13.26 o 
   4  31   4       88.85      105.71      8.17 o 
   5  31   4      224.42      232.35      8.27 o 
  -5  32   4       96.37       95.95      4.73 o 
  -4  32   4       22.50       34.26      3.84 o 
  -3  32   4      150.44      153.46      7.64 o 
  -2  32   4     1202.68     1216.81     16.87 o 
  -1  32   4      299.03      298.89      8.50 o 
   0  32   4      637.64      648.16     15.27 o 
   1  32   4      260.91      268.48      9.95 o 
   2  32   4     3591.56     3389.30     34.12 o 
   3  32   4      201.31      227.20      6.50 o 
   4  32   4      319.07      323.34     13.21 o 
   5  32   4      800.77      813.68     14.00 o 
  -5  33   4      416.60      425.22      9.02 o 
  -4  33   4        1.10        0.86      2.54 o 
  -3  33   4       80.78       91.45      9.00 o 
  -2  33   4      684.35      672.02     12.48 o 
  -1  33   4      515.01      522.64     11.06 o 
   0  33   4       87.98      121.73      6.95 o 
   1  33   4      231.81      234.05      9.38 o 
   2  33   4        4.41        9.04      3.14 o 
   3  33   4       52.71       53.02      3.23 o 
   4  33   4      554.13      610.88     17.36 o 
   5  33   4        9.81        7.87      1.62 o 
  -5  34   4      665.15      655.78     19.71 o 
  -4  34   4       15.68       12.70      2.56 o 
  -3  34   4       34.01       45.63      4.48 o 
  -2  34   4        2.36        4.72      2.14 o 
  -1  34   4      401.64      407.91      9.75 o 
   0  34   4       21.54       14.67      3.17 o 
   1  34   4      203.27      225.53      9.21 o 
   2  34   4       39.13       25.73      3.53 o 
   3  34   4       19.17       21.56      2.19 o 
   4  34   4      502.58      569.24     15.97 o 
  -5  35   4      259.06      252.30     13.33 o 
  -4  35   4      155.77      164.31      6.62 o 
  -3  35   4     1306.79     1271.87     20.11 o 
  -2  35   4       16.61       15.15      2.33 o 
  -1  35   4     1024.52     1070.78     19.14 o 
   0  35   4        2.95        1.10      2.38 o 
   1  35   4      167.98      135.52      7.31 o 
   2  35   4       15.46       11.82      2.73 o 
   3  35   4       49.57       63.69      4.11 o 
   4  35   4        7.30        7.44      2.82 o 
  -5  36   4        5.66        5.38      1.96 o 
  -4  36   4      103.19      109.14      5.21 o 
  -3  36   4       17.81       20.03      3.12 o 
  -2  36   4      362.73      351.79      8.71 o 
  -1  36   4      124.74      118.88      6.72 o 
   0  36   4     1294.79     1356.94     22.02 o 
   1  36   4       28.14       32.88      4.02 o 
   2  36   4       39.72       59.10      5.24 o 
   3  36   4      794.92      819.08     15.00 o 
   4  36   4      298.72      318.96     10.65 o 
  -5  37   4       71.22       73.19      4.39 o 
  -4  37   4       12.17       17.92      2.39 o 
  -3  37   4     1269.41     1286.90     21.83 o 
  -2  37   4       14.15       19.86      2.50 o 
  -1  37   4       12.18       16.13      3.03 o 
   0  37   4       80.90       88.16      5.99 o 
   1  37   4        3.27        6.06      3.74 o 
   2  37   4      836.33      881.61     16.21 o 
   3  37   4      155.69      140.91      4.59 o 
   4  37   4     1109.18     1228.17     19.05 o 
  -4  38   4      255.56      259.57      6.86 o 
  -3  38   4      488.21      475.88     11.01 o 
  -2  38   4      107.07      108.40      5.88 o 
  -1  38   4      211.74      220.19      8.60 o 
   0  38   4      857.43      882.68     17.33 o 
   1  38   4      887.47      892.27     19.50 o 
   2  38   4        0.30        1.72      1.32 o 
   3  38   4      268.42      312.93      6.32 o 
   4  38   4      878.91      986.75     15.46 o 
  -4  39   4      680.40      658.57      9.86 o 
  -3  39   4      312.30      312.50      8.53 o 
  -2  39   4     1885.92     1915.95     18.16 o 
  -1  39   4       11.52       13.14      2.82 o 
   0  39   4     1439.06     1535.35     22.21 o 
   1  39   4      729.46      677.87     20.28 o 
   2  39   4       99.75       93.97      5.15 o 
   3  39   4      485.50      519.01      7.51 o 
   4  39   4      602.17      610.98     10.50 o 
  -4  40   4       26.39       24.39      2.39 o 
  -3  40   4        5.74       11.09      2.05 o 
  -2  40   4      166.27      173.24      9.55 o 
  -1  40   4     1194.14     1239.93     18.83 o 
   0  40   4      625.84      635.14     13.98 o 
   1  40   4      374.75      426.71     11.18 o 
   2  40   4       36.91       42.40      3.49 o 
   3  40   4       99.73      124.33      6.66 o 
  -3  41   4        1.15        5.71      2.20 o 
  -2  41   4       54.95       52.99      5.30 o 
  -1  41   4     1035.52     1095.59     16.96 o 
   0  41   4      257.26      265.65      8.86 o 
   1  41   4        0.42        3.71      2.19 o 
   2  41   4       15.31       18.47      1.97 o 
   3  41   4       22.68       26.76      3.06 o 
  -4  42   4      139.63      115.08      4.77 o 
  -3  42   4       92.03       78.78      4.87 o 
  -2  42   4      107.44      106.98      6.92 o 
  -1  42   4      695.14      716.32     13.11 o 
   0  42   4       27.82       29.84      3.37 o 
   1  42   4      440.01      464.96     10.67 o 
   2  42   4       42.63       42.45      2.45 o 
   3  42   4      218.48      239.11      7.01 o 
  -3  43   4      145.62      136.82      5.51 o 
  -2  43   4     1818.59     1827.19     25.25 o 
  -1  43   4     1291.19     1373.68     16.12 o 
   0  43   4     1198.46     1228.41     16.86 o 
   1  43   4      431.33      444.24      9.84 o 
   2  43   4       76.02       79.21      2.88 o 
  -3  44   4      297.48      312.93      8.63 o 
  -2  44   4       30.82       36.86      2.60 o 
  -1  44   4       23.80       30.55      2.11 o 
   0  44   4       88.15       89.69      4.52 o 
   1  44   4      826.41      825.43     12.38 o 
   2  44   4       32.51       30.56      1.64 o 
  -2  45   4      430.32      427.23      8.74 o 
  -1  45   4        1.84        5.66      2.24 o 
   0  45   4      792.57      784.75     11.71 o 
   1  45   4      105.90      112.94      4.34 o 
   2  45   4        3.26        0.96      1.16 o 
  -1  46   4      100.00      103.85      5.27 o 
   0  46   4       24.36       27.51      2.57 o 
   1  46   4        6.07        2.76      1.12 o 
  -1  47   4        1.92        5.11      1.36 o 
   0  47   4      195.40      192.21      6.48 o 
  -7   1   5       10.23       15.46      2.47 o 
  -6   1   5        1.65        1.02      2.23 o 
  -5   1   5      275.84      273.28      7.03 o 
  -4   1   5      367.52      406.30     10.98 o 
  -3   1   5      973.68      866.06     13.77 o 
  -2   1   5      239.44      265.63      7.72 o 
  -1   1   5        8.68        5.56      0.88 o 
   0   1   5      686.57      733.54      7.20 o 
   1   1   5      252.72      304.78      4.33 o 
   2   1   5       50.48       43.15      3.57 o 
   3   1   5      312.56      272.38      9.46 o 
   4   1   5      142.90      135.35      4.14 o 
   5   1   5       10.56        8.60      3.86 o 
   6   1   5       52.46       66.95      5.07 o 
  -7   2   5       69.32       71.30      4.35 o 
  -6   2   5      134.98      135.15      7.19 o 
  -5   2   5     1541.79     1570.45     18.26 o 
  -4   2   5      446.65      452.48     11.51 o 
  -3   2   5      601.71      646.41     11.92 o 
  -2   2   5     1662.23     1616.90     20.33 o 
  -1   2   5      481.33      454.31     10.95 o 
   0   2   5     9140.34     8984.61     29.70 o 
   1   2   5      205.00      209.53      4.52 o 
   2   2   5       39.33       20.68      2.67 o 
   3   2   5     1013.23      922.63     17.34 o 
   4   2   5       15.13       16.99      2.15 o 
   5   2   5        9.12        9.38      2.92 o 
   6   2   5     1139.68     1272.65     18.78 o 
  -7   3   5      228.60      235.87     11.01 o 
  -6   3   5       14.27       16.58      3.08 o 
  -5   3   5     1367.07     1457.95     15.92 o 
  -4   3   5       12.71       14.17      3.86 o 
  -3   3   5     2436.26     2432.78     23.04 o 
  -2   3   5     1867.73     2048.66     17.79 o 
  -1   3   5      399.83      426.40      6.84 o 
   0   3   5     1452.72     1608.28     13.78 o 
   1   3   5     4541.65     4603.94     34.76 o 
   2   3   5      902.15      883.23     14.93 o 
   3   3   5        5.18        1.53      2.83 o 
   4   3   5      158.20      158.30      4.46 o 
   5   3   5        0.34        4.58      2.86 o 
   6   3   5      129.28      156.33      6.92 o 
  -7   4   5     1500.28     1489.40     18.00 o 
  -6   4   5        4.00        7.10      2.85 o 
  -5   4   5       26.98       30.38      3.03 o 
  -4   4   5      820.49      799.51     15.27 o 
  -3   4   5       66.51       83.87      4.43 o 
  -2   4   5      190.19      327.67    125.84 o 
  -1   4   5     5027.99     4931.31     74.84 o 
   0   4   5     2744.46     3004.48     30.06 o 
   1   4   5     3288.97     3197.51     21.37 o 
   2   4   5     3261.25     3307.40     44.83 o 
   3   4   5       99.63      102.34      6.02 o 
   4   4   5      288.59      264.31      5.68 o 
   5   4   5      393.32      385.70     14.39 o 
   6   4   5       70.87       62.63      4.57 o 
  -7   5   5       62.24       70.38      4.18 o 
  -6   5   5      253.91      292.45     12.61 o 
  -5   5   5     1143.84     1240.67     14.65 o 
  -4   5   5     3596.38     3500.34     34.01 o 
  -3   5   5        4.02        0.90      1.31 o 
  -2   5   5     1741.60     1684.87     21.47 o 
  -1   5   5      428.72      416.69      6.59 o 
   0   5   5       48.51       47.97      2.27 o 
   1   5   5        5.64        9.64      1.66 o 
   2   5   5     1076.71      910.03     15.27 o 
   3   5   5       18.49       18.64      2.94 o 
   4   5   5      843.91      826.70      9.93 o 
   5   5   5      212.40      194.40      9.07 o 
   6   5   5      288.90      280.46      8.86 o 
  -7   6   5        2.24        4.37      1.42 o 
  -6   6   5       66.57       69.33      5.20 o 
  -5   6   5       26.18       26.61      2.74 o 
  -4   6   5      453.24      464.78     11.63 o 
  -3   6   5      241.82      265.61      7.71 o 
  -2   6   5      241.06      264.14      8.57 o 
  -1   6   5     2914.10     3120.03     32.06 o 
   0   6   5     1270.04     1238.69      9.35 o 
   1   6   5     3149.42     3133.36     22.04 o 
   2   6   5     3559.07     3670.79     26.07 o 
   3   6   5      668.01      647.85     14.68 o 
   4   6   5       47.67       38.25      2.53 o 
   5   6   5       70.84       69.52      5.72 o 
   6   6   5        1.12        6.62      2.69 o 
  -7   7   5        1.94        1.05      2.70 o 
  -6   7   5      114.32      128.26      6.67 o 
  -5   7   5       68.14       61.87      4.94 o 
  -4   7   5       22.15       25.48      3.08 o 
  -3   7   5       32.40       61.64      3.84 o 
  -2   7   5      170.13      162.92      5.11 o 
  -1   7   5     1713.52     1874.58     13.34 o 
   0   7   5      178.62      178.35      4.96 o 
   1   7   5     4876.90     5167.44     33.37 o 
   2   7   5       88.69       85.03      3.57 o 
   3   7   5      697.64      710.53     15.42 o 
   4   7   5        1.21        2.92      1.37 o 
   5   7   5       30.70       27.47      4.25 o 
   6   7   5      435.54      477.94     11.29 o 
  -7   8   5       78.18       78.29      6.62 o 
  -6   8   5      355.60      340.96     11.09 o 
  -5   8   5      495.35      542.97     17.30 o 
  -4   8   5      121.82      114.88      5.91 o 
  -3   8   5       86.30       69.26      4.06 o 
  -2   8   5        0.17        7.91      6.20 o 
  -1   8   5     7009.93     6857.56     46.85 o 
   0   8   5      834.75      921.00     11.28 o 
   1   8   5     4442.91     4495.53     27.61 o 
   2   8   5       49.66       46.33      3.56 o 
   3   8   5      260.81      286.45      9.91 o 
   4   8   5      538.70      528.34      9.58 o 
   5   8   5     1258.69     1252.08     21.91 o 
   6   8   5     1929.26     1985.25     22.25 o 
  -7   9   5       79.72       76.52      6.67 o 
  -6   9   5      741.19      871.38     16.40 o 
  -5   9   5      112.75      110.57      6.23 o 
  -4   9   5      534.88      488.69     11.48 o 
  -3   9   5        6.91       14.53      1.77 o 
  -2   9   5     2323.31     2260.80     18.59 o 
  -1   9   5     1054.77     1151.78     19.57 o 
   0   9   5     1157.40     1254.33     13.48 o 
   1   9   5      592.28      608.47     18.83 o 
   2   9   5     1908.13     1878.82     20.09 o 
   3   9   5       87.86       98.35      5.93 o 
   4   9   5      177.03      171.12      5.53 o 
   5   9   5      555.11      597.24     15.17 o 
   6   9   5      683.92      694.60     13.05 o 
  -7  10   5      329.94      326.49     12.55 o 
  -6  10   5       72.27      103.42      9.17 o 
  -5  10   5       45.42       47.24      5.18 o 
  -4  10   5       66.92       53.59      3.37 o 
  -3  10   5        5.96       17.96      2.73 o 
  -2  10   5      137.92      197.78      5.57 o 
  -1  10   5     7432.46     7447.16     50.34 o 
   0  10   5     2400.69     2654.05     29.53 o 
   1  10   5     7288.30     7257.85     36.59 o 
   2  10   5        5.05        8.42      3.05 o 
   3  10   5      100.07      104.36      8.64 o 
   4  10   5     1702.89     1599.21     16.43 o 
   5  10   5      206.77      224.52     11.71 o 
   6  10   5        5.37       12.03      6.05 o 
  -7  11   5        4.45        3.40      2.85 o 
  -6  11   5       69.90       61.74      7.45 o 
  -5  11   5      433.09      416.93     17.83 o 
  -4  11   5      354.83      371.49      8.70 o 
  -3  11   5      325.91      345.54      7.34 o 
  -2  11   5       61.40       59.03      3.15 o 
  -1  11   5      440.84      451.60     12.76 o 
   0  11   5     2872.83     3209.47     33.42 o 
   1  11   5     1018.40     1067.10     19.66 o 
   2  11   5     1182.28     1251.05     22.47 o 
   3  11   5     2369.54     2247.38     21.61 o 
   4  11   5      331.53      329.23     11.40 o 
   5  11   5      322.47      345.56     11.39 o 
   6  11   5        3.67        2.74      2.54 o 
  -7  12   5        8.71        7.45      2.85 o 
  -6  12   5      162.93      157.27     10.99 o 
  -5  12   5       27.01       12.46      4.11 o 
  -4  12   5      172.39      181.14      5.25 o 
  -3  12   5       28.70       24.17      2.81 o 
  -2  12   5       16.63       23.42      3.53 o 
  -1  12   5     2813.92     2848.88     32.45 o 
   0  12   5     1888.91     1932.96     26.75 o 
   1  12   5     1446.90     1547.73     24.28 o 
   2  12   5     5373.54     5378.38     47.67 o 
   3  12   5      425.22      369.94      8.91 o 
   4  12   5       36.00       32.55      4.21 o 
   5  12   5      834.69      861.22     17.55 o 
   6  12   5       95.56      100.28      4.83 o 
  -7  13   5        4.02        3.22      2.46 o 
  -6  13   5      309.97      349.38     15.87 o 
  -5  13   5      687.34      855.77     16.84 o 
  -4  13   5      588.74      588.93     11.55 o 
  -3  13   5      119.11      139.66      6.14 o 
  -2  13   5     1076.90     1117.42     21.82 o 
  -1  13   5     1416.51     1504.86     24.02 o 
   0  13   5       59.08       69.74      5.52 o 
   1  13   5       44.65       47.71      4.69 o 
   2  13   5       19.08       28.09      4.03 o 
   3  13   5     1469.26     1464.93     17.61 o 
   4  13   5     1405.34     1392.59     23.00 o 
   5  13   5       54.66       43.27      4.56 o 
   6  13   5      229.21      239.56      9.72 o 
  -7  14   5      270.63      283.82     10.86 o 
  -6  14   5      245.65      296.71     14.45 o 
  -5  14   5       98.38       51.31      4.53 o 
  -4  14   5      304.76      298.48      6.73 o 
  -3  14   5       83.94       83.33      4.88 o 
  -2  14   5      564.62      624.42     16.60 o 
  -1  14   5     2998.95     3226.67     35.86 o 
   0  14   5      388.22      483.60     13.99 o 
   1  14   5        5.06        8.54      2.50 o 
   2  14   5       30.41       24.35      3.82 o 
   3  14   5       37.99       38.11      3.85 o 
   4  14   5      753.47      703.90     12.76 o 
   5  14   5        3.92       10.82      2.98 o 
   6  14   5      164.85      176.08      8.04 o 
  -7  15   5       49.38       44.13      4.46 o 
  -6  15   5       12.02       23.56      5.29 o 
  -5  15   5     1676.69     1809.48     30.48 o 
  -4  15   5       52.56       60.49      3.40 o 
  -3  15   5     1103.89     1026.13     16.75 o 
  -2  15   5     1310.14     1379.11     24.78 o 
  -1  15   5        1.18        2.46      2.00 o 
   0  15   5      138.49      123.26      7.38 o 
   1  15   5     1681.39     1547.09     26.13 o 
   2  15   5       96.47       95.88      7.08 o 
   3  15   5     1165.17     1140.52     15.67 o 
   4  15   5      233.99      225.77      7.35 o 
   5  15   5     1428.94     1410.87     30.71 o 
   6  15   5      445.19      463.90     12.42 o 
  -7  16   5       35.20       30.85      3.79 o 
  -6  16   5      296.52      291.54     13.90 o 
  -5  16   5       40.59       30.68      3.78 o 
  -4  16   5        0.29        3.32      1.46 o 
  -3  16   5       59.00       60.80      4.39 o 
  -2  16   5     1718.12     1803.33     28.85 o 
  -1  16   5        2.16        3.35      2.26 o 
   0  16   5     2926.68     2776.93     34.79 o 
   1  16   5       37.56       65.59      5.81 o 
   2  16   5      193.94      168.39      9.43 o 
   3  16   5     5789.76     5468.19     43.21 o 
   4  16   5       12.82        6.17      1.89 o 
   5  16   5      887.77      900.95     16.82 o 
   6  16   5       11.22       13.17      2.53 o 
  -7  17   5       94.31       98.79      5.91 o 
  -6  17   5      232.29      240.28      7.98 o 
  -5  17   5     1682.93     1764.69     24.69 o 
  -4  17   5       71.52      115.43      4.29 o 
  -3  17   5     1639.65     1633.89     21.51 o 
  -2  17   5      195.23      195.88      9.76 o 
  -1  17   5      373.59      400.63     13.67 o 
   0  17   5       19.58       25.91      3.78 o 
   1  17   5      364.97      377.67     13.59 o 
   2  17   5      846.38      798.16     20.77 o 
   3  17   5     7976.99     7438.70     62.88 o 
   4  17   5       50.68       50.80      3.76 o 
   5  17   5      223.47      223.40      8.37 o 
   6  17   5      180.35      195.09      7.20 o 
  -7  18   5       24.94       31.21      3.46 o 
  -6  18   5       45.35       40.39      5.19 o 
  -5  18   5        0.18        2.24      2.28 o 
  -4  18   5      447.84      468.26      8.41 o 
  -3  18   5       29.60       33.08      3.38 o 
  -2  18   5        0.17        8.62      2.86 o 
  -1  18   5     1003.42     1016.80     22.19 o 
   0  18   5      946.02     1001.97     21.81 o 
   1  18   5      299.40      354.86     13.49 o 
   2  18   5      180.05      186.19     10.34 o 
   3  18   5     1099.34      981.83     23.41 o 
   4  18   5      963.45      905.46     14.38 o 
   5  18   5       74.02       70.47      3.68 o 
   6  18   5      103.11      100.71      4.79 o 
  -7  19   5      107.05      117.58      5.70 o 
  -6  19   5       64.15       68.49      4.55 o 
  -5  19   5       55.74       44.99      4.38 o 
  -4  19   5      246.69      264.12      8.97 o 
  -3  19   5      773.21      713.47     12.06 o 
  -2  19   5       94.67       95.73      7.21 o 
  -1  19   5      472.24      472.37     15.47 o 
   0  19   5     1111.19     1191.70     24.41 o 
   1  19   5      518.84      560.08     17.34 o 
   2  19   5     4128.66     3922.23     47.52 o 
   3  19   5      686.74      587.44     38.23 o 
   4  19   5      303.29      317.01      8.55 o 
   5  19   5        0.99       15.07     11.19 o 
  -7  20   5      242.31      202.27     14.83 o 
  -6  20   5       50.86       41.71      3.53 o 
  -5  20   5     1111.77     1057.11     18.88 o 
  -4  20   5       54.75       52.61      3.58 o 
  -3  20   5       82.99       76.12      4.11 o 
  -2  20   5      785.97      688.15     19.04 o 
  -1  20   5      278.53      300.31     12.55 o 
   0  20   5     1283.54     1229.91     25.29 o 
   1  20   5        2.48        3.07      2.42 o 
   2  20   5      242.09      211.58      7.73 o 
   3  20   5      194.26      177.40      7.65 o 
   4  20   5     1105.60     1050.53     15.24 o 
   5  20   5      644.72      644.86     12.27 o 
  -6  21   5      108.57      107.94      6.17 o 
  -5  21   5      409.92      441.16     12.16 o 
  -4  21   5      633.80      569.87     10.98 o 
  -3  21   5      628.55      673.84     13.59 o 
  -2  21   5       91.80       96.60      7.51 o 
  -1  21   5      194.05      169.91      9.69 o 
   0  21   5       89.08       92.12      7.30 o 
   1  21   5      384.10      351.59     14.31 o 
   2  21   5     1473.56     1394.74     19.97 o 
   3  21   5        8.57        9.22      2.51 o 
   4  21   5       51.17       56.99      4.88 o 
   5  21   5       16.64       11.99      3.03 o 
  -6  22   5      690.15      617.37     11.55 o 
  -5  22   5      241.46      228.00      8.72 o 
  -4  22   5      217.79      187.38      6.36 o 
  -3  22   5      127.09      123.64      5.31 o 
  -2  22   5        8.03        7.66      3.01 o 
  -1  22   5     3324.07     3251.52     42.20 o 
   0  22   5      182.89      209.37     11.08 o 
   1  22   5      305.11      341.50     14.31 o 
   2  22   5      383.50      366.01     10.50 o 
   3  22   5      151.31      145.22     11.47 o 
   4  22   5      309.22      306.31     10.23 o 
   5  22   5      677.55      655.92     11.77 o 
  -6  23   5       16.83       27.84      3.84 o 
  -5  23   5       22.70       27.68      3.49 o 
  -4  23   5      897.34      878.55     16.76 o 
  -3  23   5      144.97      169.02      7.53 o 
  -2  23   5     1241.08     1160.85     15.34 o 
  -1  23   5      251.07      292.97     13.03 o 
   0  23   5       40.54       35.34      5.11 o 
   1  23   5      239.95      213.13      7.95 o 
   2  23   5     1555.88     1493.09     21.46 o 
   3  23   5       71.94       65.80      5.09 o 
   4  23   5      127.42      122.14      6.57 o 
   5  23   5      192.74      219.79      6.66 o 
  -6  24   5      516.80      473.84      9.31 o 
  -5  24   5       40.36       35.69      3.81 o 
  -4  24   5       53.68       51.19      4.22 o 
  -3  24   5     1831.27     1715.69     19.56 o 
  -2  24   5       42.30       44.16      2.82 o 
  -1  24   5     1594.56     1545.90     30.00 o 
   0  24   5      352.94      398.61     15.55 o 
   1  24   5      480.52      442.54      9.38 o 
   2  24   5      227.22      190.25      7.90 o 
   3  24   5      537.16      535.27     13.27 o 
   4  24   5      116.41      131.62      6.63 o 
   5  24   5        0.61        2.55      1.28 o 
  -6  25   5       61.89       58.31      2.73 o 
  -5  25   5      246.85      241.71      9.28 o 
  -4  25   5     1288.94     1198.89     19.25 o 
  -3  25   5      181.67      155.49     11.41 o 
  -2  25   5      648.92      677.25     10.61 o 
  -1  25   5      211.28      221.50      5.91 o 
   0  25   5        7.09       11.27      1.88 o 
   1  25   5      318.87      307.00      8.02 o 
   2  25   5      427.34      494.53     12.79 o 
   3  25   5      594.77      573.29     13.72 o 
   4  25   5        7.24       11.94      4.50 o 
   5  25   5      373.14      362.94      7.77 o 
  -6  26   5       21.42       13.78      1.46 o 
  -5  26   5        3.55        3.53      2.89 o 
  -4  26   5      928.75      849.44     25.80 o 
  -3  26   5      443.89      400.90     12.25 o 
  -2  26   5     2190.81     2171.50     18.81 o 
  -1  26   5     4009.07     3850.57     29.24 o 
   0  26   5      237.30      200.87      6.65 o 
   1  26   5      707.94      651.89     11.78 o 
   2  26   5      536.82      634.85     13.95 o 
   3  26   5      409.55      392.61     11.37 o 
   4  26   5      223.44      249.20      8.65 o 
   5  26   5      145.46      140.51      4.58 o 
  -6  27   5      257.89      262.80      6.34 o 
  -5  27   5      182.68      175.53      7.29 o 
  -4  27   5     1811.90     1756.14     25.15 o 
  -3  27   5      163.66      170.75      8.20 o 
  -2  27   5      820.37      827.18     11.76 o 
  -1  27   5      676.64      673.83     10.55 o 
   0  27   5      236.63      253.66      7.47 o 
   1  27   5       10.12       16.27      2.23 o 
   2  27   5      829.77      807.21     27.37 o 
   3  27   5        8.96        8.03      2.27 o 
   4  27   5     1812.11     1839.53     22.52 o 
   5  27   5        6.66        7.67      2.10 o 
  -6  28   5      201.33      216.20      7.79 o 
  -5  28   5      403.52      420.72     10.81 o 
  -4  28   5     1720.35     1675.18     26.68 o 
  -3  28   5      189.69      190.72      8.69 o 
  -2  28   5      130.29      114.86      5.41 o 
  -1  28   5      235.72      234.50      6.32 o 
   0  28   5        0.54        0.17      1.46 o 
   1  28   5     2216.02     2206.41     26.93 o 
   2  28   5      103.57       99.69      6.60 o 
   3  28   5      142.46      132.21      6.62 o 
   4  28   5      733.02      685.74     13.38 o 
   5  28   5       18.68       18.73      2.52 o 
  -6  29   5      200.37      190.32      8.75 o 
  -5  29   5      556.31      505.96     11.45 o 
  -4  29   5        2.73        4.11      2.65 o 
  -3  29   5      128.12      114.40      6.83 o 
  -2  29   5       37.34       40.47      3.52 o 
  -1  29   5       77.82       80.19      4.54 o 
   0  29   5      155.79      169.99      7.80 o 
   1  29   5      326.00      441.06     12.29 o 
   2  29   5        4.04        1.79      1.89 o 
   3  29   5      344.33      350.18     10.38 o 
   4  29   5       60.63       53.79      3.88 o 
   5  29   5      844.47      808.75     13.35 o 
  -6  30   5      235.23      206.80      6.45 o 
  -5  30   5       18.04       24.96      2.96 o 
  -4  30   5       86.69       81.43      5.55 o 
  -3  30   5        0.37        3.23      2.55 o 
  -2  30   5     1744.86     1663.32     19.89 o 
  -1  30   5      826.34      806.01     15.75 o 
   0  30   5     1609.04     1604.98     23.58 o 
   1  30   5       31.75        4.52      2.01 o 
   2  30   5      173.25      168.40      7.42 o 
   3  30   5      207.57      228.05      8.27 o 
   4  30   5        4.31        3.06      3.02 o 
   5  30   5      811.65      732.44     11.63 o 
  -5  31   5      702.94      697.71     13.89 o 
  -4  31   5      245.51      238.78      8.89 o 
  -3  31   5     1686.54     1673.07     39.02 o 
  -2  31   5      634.67      625.83     12.25 o 
  -1  31   5      175.55      176.90      6.58 o 
   0  31   5       47.89       37.48      4.16 o 
   1  31   5        0.09        4.18      2.16 o 
   2  31   5       31.15       36.43      3.78 o 
   3  31   5       23.57       31.53      3.31 o 
   4  31   5      234.24      257.62      7.36 o 
  -5  32   5      342.59      339.10      8.29 o 
  -4  32   5      342.95      333.25     10.10 o 
  -3  32   5     2532.27     2533.25     55.94 o 
  -2  32   5      902.76      887.37     14.49 o 
  -1  32   5        4.04        8.81      2.11 o 
   0  32   5        3.52       12.58      5.00 o 
   1  32   5        0.59        5.73      2.36 o 
   2  32   5        1.60        4.16      2.07 o 
   3  32   5        2.65        2.53      1.74 o 
   4  32   5      456.70      450.83     16.69 o 
  -5  33   5      273.52      276.89      7.07 o 
  -4  33   5       44.57       40.91      3.92 o 
  -3  33   5     1120.89     1142.34     19.68 o 
  -2  33   5       42.89       50.82      3.82 o 
  -1  33   5      552.50      562.44     14.17 o 
   0  33   5      241.69      237.66      9.40 o 
   1  33   5      320.91      335.61     13.14 o 
   2  33   5       38.31       27.11      3.34 o 
   3  33   5      348.64      346.03      9.29 o 
   4  33   5      529.82      536.23     14.38 o 
  -5  34   5      638.38      614.81     10.20 o 
  -4  34   5        2.72        4.85      2.12 o 
  -3  34   5        3.28        4.03      3.37 o 
  -2  34   5     1572.61     1556.52     18.66 o 
  -1  34   5       49.74       52.87      5.72 o 
   0  34   5      252.97      294.01     10.34 o 
   1  34   5        2.69        8.24      2.62 o 
   2  34   5      263.52      295.20     19.12 o 
   3  34   5      426.37      459.22     14.04 o 
   4  34   5       60.43       68.97      5.10 o 
  -5  35   5      201.12      205.75      9.28 o 
  -4  35   5      204.20      222.35      7.44 o 
  -3  35   5      664.74      688.29     14.55 o 
  -2  35   5       12.11       13.33      2.40 o 
  -1  35   5       66.03       72.72      5.43 o 
   0  35   5       25.27       38.68      4.21 o 
   1  35   5      153.18      182.66      7.98 o 
   2  35   5     1261.70     1261.11     21.59 o 
   3  35   5      743.89      751.02     10.45 o 
   4  35   5        0.80        0.69      1.66 o 
  -5  36   5      121.94      112.82      5.47 o 
  -4  36   5      503.94      512.04     10.53 o 
  -3  36   5       24.70       36.43      3.76 o 
  -2  36   5        6.07        6.00      1.86 o 
  -1  36   5     2217.92     2308.33     34.41 o 
   0  36   5       25.59       26.16      4.51 o 
   1  36   5       42.51       46.58      4.61 o 
   2  36   5      456.16      416.21     10.54 o 
   3  36   5        7.71       14.15      1.90 o 
   4  36   5        1.33        4.81      1.56 o 
  -4  37   5       11.06       10.14      1.96 o 
  -3  37   5        1.12       -0.65      1.75 o 
  -2  37   5       44.07       51.58      6.05 o 
  -1  37   5        3.20        7.47      3.57 o 
   0  37   5      229.83      239.16      9.04 o 
   1  37   5        4.52        7.33      2.52 o 
   2  37   5      821.57      895.36     11.87 o 
   3  37   5       15.28       13.65      2.10 o 
   4  37   5      144.35      118.82      4.84 o 
  -4  38   5       85.20       91.74      4.02 o 
  -3  38   5       69.80       64.86      4.22 o 
  -2  38   5       13.70       14.68      4.15 o 
  -1  38   5       31.20       34.39      3.94 o 
   0  38   5     1900.29     1997.44     24.93 o 
   1  38   5      479.05      516.36     12.29 o 
   2  38   5      579.71      610.47     10.16 o 
   3  38   5      260.70      249.56      9.71 o 
  -4  39   5      357.96      350.03      9.25 o 
  -3  39   5      182.71      182.44      8.83 o 
  -2  39   5      391.78      395.36     14.32 o 
  -1  39   5      407.43      414.25     15.82 o 
   0  39   5       30.36       38.11      4.03 o 
   1  39   5        5.07       12.36      2.53 o 
   2  39   5      260.95      286.86      6.19 o 
   3  39   5      235.75      245.64      8.89 o 
  -4  40   5       30.59       35.24      2.70 o 
  -3  40   5        4.43        3.24      2.05 o 
  -2  40   5      120.59      124.98      8.00 o 
  -1  40   5     3016.59     3173.49     36.31 o 
   0  40   5       50.08       57.62      4.42 o 
   1  40   5      203.68      193.48      7.07 o 
   2  40   5       23.62       27.39      1.92 o 
   3  40   5        8.05        9.43      2.11 o 
  -3  41   5      140.98      149.71      6.96 o 
  -2  41   5       59.01       66.96      5.71 o 
  -1  41   5       26.13       31.80      3.31 o 
   0  41   5      307.30      298.24      8.74 o 
   1  41   5      156.64      153.80      6.00 o 
   2  41   5       96.65       95.80      3.29 o 
   3  41   5       75.63       73.38      3.79 o 
  -3  42   5      227.10      227.99      7.66 o 
  -2  42   5       98.91      103.59      6.46 o 
  -1  42   5      116.11      138.47      5.68 o 
   0  42   5      186.42      207.56      6.98 o 
   1  42   5      926.23      882.72     13.21 o 
   2  42   5      263.10      226.97      4.47 o 
  -3  43   5      229.22      220.09      6.55 o 
  -2  43   5        6.40       13.85      2.67 o 
  -1  43   5     1127.68     1194.03     21.27 o 
   0  43   5     1203.73     1290.58     15.96 o 
   1  43   5      109.94      104.89      3.21 o 
   2  43   5       76.75       83.52      3.11 o 
  -2  44   5      713.80      699.02     41.05 o 
  -1  44   5       65.88       62.45      4.85 o 
   0  44   5        1.52        9.50      1.84 o 
   1  44   5      236.53      269.72      6.23 o 
  -2  45   5      106.27      108.91      4.71 o 
  -1  45   5        3.73        5.41      1.93 o 
   0  45   5       57.67       69.71      4.68 o 
   1  45   5      276.62      309.47      8.44 o 
  -1  46   5       68.48       65.23      3.87 o 
   0  46   5       17.21       19.04      2.35 o 
  -7   0   6      340.83      393.93     13.13 o 
  -6   0   6      236.79      230.57     12.93 o 
  -5   0   6      632.44      714.39     22.88 o 
  -4   0   6      687.97      760.35     15.41 o 
  -3   0   6      861.96      846.13     19.91 o 
  -2   0   6     7155.30     6868.37     48.22 o 
  -1   0   6       55.23       75.63      3.15 o 
   0   0   6     6897.60     6862.10    180.40 o 
   1   0   6     2560.02     2769.45     35.49 o 
   2   0   6      162.86      170.97     10.31 o 
   3   0   6     3279.08     3073.31     31.39 o 
   4   0   6       18.33       13.79      2.97 o 
   5   0   6      549.58      513.55     19.82 o 
   6   0   6      427.77      482.32     15.01 o 
  -7   1   6      430.23      496.11     10.39 o 
  -6   1   6       51.11       73.35      5.44 o 
  -5   1   6      192.46      195.99      8.65 o 
  -4   1   6       54.07       52.73      3.03 o 
  -3   1   6      328.35      343.83      9.02 o 
  -2   1   6      958.76     1063.46     13.41 o 
  -1   1   6      333.30      297.24      8.12 o 
   0   1   6      121.21      127.42      3.04 o 
   1   1   6      694.96      568.23     11.36 o 
   2   1   6       22.37       17.64      2.74 o 
   3   1   6        2.31        3.81      1.25 o 
   4   1   6       36.46       25.48      2.50 o 
   5   1   6      342.76      324.50     11.19 o 
   6   1   6     2382.95     2405.09     22.80 o 
  -7   2   6      854.42      937.48     14.07 o 
  -6   2   6      222.24      217.76      8.84 o 
  -5   2   6     1169.28     1211.85     21.01 o 
  -4   2   6       36.36       42.44      2.75 o 
  -3   2   6       59.08       62.58      3.98 o 
  -2   2   6     2487.20     2658.51     51.81 o 
  -1   2   6      219.04      202.86      7.26 o 
   0   2   6      951.28     1068.54     10.11 o 
   1   2   6      395.52      415.17     14.05 o 
   2   2   6        1.79        2.27      1.81 o 
   3   2   6       23.08       25.96      2.03 o 
   4   2   6      376.11      352.94      8.09 o 
   5   2   6       61.78       60.09      5.34 o 
   6   2   6      196.77      226.16      7.42 o 
  -7   3   6     1415.19     1528.09     17.78 o 
  -6   3   6      145.88      154.99      7.46 o 
  -5   3   6      281.46      277.95     10.17 o 
  -4   3   6        0.83        1.65      1.27 o 
  -3   3   6      657.70      629.84     12.15 o 
  -2   3   6       49.95       62.97      4.85 o 
  -1   3   6      204.32      249.60      5.60 o 
   0   3   6        1.64        2.23      0.79 o 
   1   3   6      272.68      239.79      5.40 o 
   2   3   6      245.99      247.43      8.67 o 
   3   3   6      409.02      402.67      6.70 o 
   4   3   6       61.94       68.25      3.74 o 
   5   3   6      327.91      333.83     11.25 o 
   6   3   6     2150.80     2241.15     21.84 o 
  -7   4   6     2312.27     2474.00     22.16 o 
  -6   4   6       29.53       33.11      5.30 o 
  -5   4   6       16.33       16.49      3.27 o 
  -4   4   6     2594.97     2625.18     37.31 o 
  -3   4   6        1.51        4.19      2.48 o 
  -2   4   6        7.52       25.05      2.23 o 
  -1   4   6      289.82      283.06      9.91 o 
   0   4   6      439.41      566.53      7.37 o 
   1   4   6     1558.34     1535.85     24.68 o 
   2   4   6        0.33        0.00      1.66 o 
   3   4   6     1224.47     1184.18     11.39 o 
   4   4   6        4.73        3.01      1.46 o 
   5   4   6        5.24       11.13      3.20 o 
   6   4   6      263.98      287.20     16.32 o 
  -7   5   6       43.25       54.84      3.67 o 
  -6   5   6      328.45      357.57     10.99 o 
  -5   5   6      974.63     1001.55     19.01 o 
  -4   5   6      211.65      237.63      7.03 o 
  -3   5   6       31.06       22.01      2.62 o 
  -2   5   6      481.61      541.14      8.09 o 
  -1   5   6        2.91        1.67      1.60 o 
   0   5   6     5930.70     6107.13     26.61 o 
   1   5   6     1479.27     1443.36     57.12 o 
   2   5   6      465.15      498.01     12.35 o 
   3   5   6       25.38       35.66      2.35 o 
   4   5   6      338.52      293.27      7.38 o 
   5   5   6      470.71      439.32     12.79 o 
   6   5   6      943.66      951.34     14.13 o 
  -7   6   6      159.36      166.90     11.48 o 
  -6   6   6       15.76       26.07      3.81 o 
  -5   6   6      313.27      357.45     11.40 o 
  -4   6   6        0.22        3.01      1.31 o 
  -3   6   6     1573.20     1471.45     33.87 o 
  -2   6   6      131.46      124.65      8.80 o 
  -1   6   6       61.68       25.44      3.31 o 
   0   6   6     1210.06     1337.62     15.54 o 
   1   6   6      321.56      351.48     15.38 o 
   2   6   6      461.48      433.58     11.58 o 
   3   6   6      293.86      258.73      5.37 o 
   4   6   6      101.11      106.15      4.53 o 
   5   6   6     1480.12     1512.76     23.27 o 
   6   6   6       17.08       15.51      2.49 o 
  -7   7   6      825.00      837.63     19.23 o 
  -6   7   6     1429.63     1497.91     21.86 o 
  -5   7   6      592.73      657.83     15.28 o 
  -4   7   6     2845.17     2844.13     24.50 o 
  -3   7   6      384.00      405.08      8.10 o 
  -2   7   6      279.12      345.30     12.42 o 
  -1   7   6      447.03      475.70     13.30 o 
   0   7   6      218.82      176.17      5.40 o 
   1   7   6       15.71       29.19      2.57 o 
   2   7   6     4260.35     4194.81     35.60 o 
   3   7   6      208.48      194.94      4.71 o 
   4   7   6        1.10        1.55      1.48 o 
   5   7   6     1731.85     1784.01     25.02 o 
   6   7   6      103.76      107.15      4.76 o 
  -7   8   6       59.21       69.78      5.93 o 
  -6   8   6      310.73      346.60     10.47 o 
  -5   8   6      215.93      215.09      8.89 o 
  -4   8   6      127.16      127.75      4.06 o 
  -3   8   6      113.58      104.97      4.22 o 
  -2   8   6       85.83       79.17      6.23 o 
  -1   8   6      312.72      247.03      9.79 o 
   0   8   6      934.88      930.78     12.46 o 
   1   8   6      444.03      504.50     10.03 o 
   2   8   6     2452.61     2400.32     27.21 o 
   3   8   6        9.25        8.68      1.31 o 
   4   8   6      154.38      164.30      5.50 o 
   5   8   6       29.03       33.58      4.38 o 
   6   8   6       39.01       42.12      3.15 o 
  -7   9   6        3.86        5.03      2.75 o 
  -6   9   6        3.87        7.17      2.42 o 
  -5   9   6       33.56       31.73      3.66 o 
  -4   9   6      272.89      263.77      5.74 o 
  -3   9   6      380.52      418.07      8.30 o 
  -2   9   6     1647.12     1692.85     27.74 o 
  -1   9   6     3463.70     3667.77     38.08 o 
   0   9   6     2966.62     3322.37     23.88 o 
   1   9   6      110.14      136.01      8.15 o 
   2   9   6      622.20      632.89     19.08 o 
   3   9   6        4.90        3.89      1.20 o 
   4   9   6       94.82       88.18      4.10 o 
   5   9   6       40.29       38.90      4.23 o 
   6   9   6      135.16      142.31      5.24 o 
  -7  10   6        1.29        7.03      2.90 o 
  -6  10   6       16.90       10.77      2.60 o 
  -5  10   6      429.91      412.31     13.98 o 
  -4  10   6     1841.81     1878.96     21.79 o 
  -3  10   6     3970.09     4004.48     33.38 o 
  -2  10   6     5279.30     5091.91     47.91 o 
  -1  10   6     3534.64     3566.62     38.04 o 
   0  10   6      130.54      180.74      8.52 o 
   1  10   6      924.11      975.12     14.41 o 
   2  10   6        1.59        9.77      4.41 o 
   3  10   6       12.35        8.45      2.48 o 
   4  10   6       70.05       78.48      3.85 o 
   5  10   6      407.23      437.46     12.12 o 
   6  10   6       18.82       10.84      1.85 o 
  -7  11   6      362.38      343.44     11.83 o 
  -6  11   6      752.79      805.55     23.28 o 
  -5  11   6        3.57        7.89      5.02 o 
  -4  11   6      160.64      138.72      4.78 o 
  -3  11   6       96.13      116.96      5.98 o 
  -2  11   6     5379.94     5466.09     50.27 o 
  -1  11   6     2525.72     2670.38     33.56 o 
   0  11   6      782.68      781.07     17.96 o 
   1  11   6      162.78      138.69      7.71 o 
   3  11   6      113.53      105.40      4.08 o 
   4  11   6      173.30      163.52      6.19 o 
   5  11   6       65.59       69.44      8.23 o 
   6  11   6        3.51        4.29      2.13 o 
  -7  12   6       22.19       21.60      3.49 o 
  -6  12   6      373.79      414.61     16.76 o 
  -5  12   6       82.25       73.86      6.11 o 
  -4  12   6       14.34       17.78      3.21 o 
  -3  12   6     1834.96     1869.85     23.12 o 
  -2  12   6      494.69      449.69     14.76 o 
  -1  12   6     1943.69     1943.55     29.09 o 
   0  12   6        5.93        8.21      2.59 o 
   1  12   6     2835.62     2907.15     35.15 o 
   2  12   6      650.18      587.95     16.21 o 
   3  12   6      467.00      425.43      8.83 o 
   4  12   6      210.18      213.95      6.96 o 
   5  12   6     1152.58     1178.17     35.55 o 
   6  12   6       29.04       21.43      3.07 o 
  -7  13   6      192.17      192.71      8.54 o 
  -6  13   6       74.20       83.79      7.88 o 
  -5  13   6        6.35        2.86      3.31 o 
  -4  13   6        5.29       13.07      1.51 o 
  -3  13   6     1315.81     1356.76     31.49 o 
  -2  13   6      396.49      417.38     14.35 o 
  -1  13   6        6.58        9.67      2.79 o 
   0  13   6      370.76      352.17     12.51 o 
   1  13   6     6655.01     6612.50     54.05 o 
   2  13   6     1272.08     1221.66     23.96 o 
   3  13   6      525.61      522.75      8.44 o 
   4  13   6      219.49      216.10      9.21 o 
   5  13   6        1.76        5.42      5.37 o 
   6  13   6      744.10      773.33     14.73 o 
  -7  14   6       90.02       82.38      5.63 o 
  -6  14   6        6.48        7.06      3.67 o 
  -5  14   6      318.78      288.77      9.66 o 
  -4  14   6     2822.66     2628.15     25.08 o 
  -3  14   6      564.57      536.23     12.63 o 
  -2  14   6     2745.47     2735.22     36.93 o 
  -1  14   6     2857.78     2804.75     36.05 o 
   0  14   6      136.56      114.56      7.46 o 
   1  14   6       58.94       36.35      4.70 o 
   2  14   6     2314.17     2295.02     33.49 o 
   3  14   6      518.36      522.51     13.33 o 
   4  14   6     1414.84     1365.46     22.38 o 
   5  14   6      926.69      933.36     16.41 o 
   6  14   6      213.34      215.51      7.42 o 
  -7  15   6      233.36      241.52      8.88 o 
  -6  15   6       16.85        6.65      3.53 o 
  -5  15   6      615.34      650.50     14.52 o 
  -4  15   6       50.76       45.23      2.94 o 
  -3  15   6       29.05       39.73      7.72 o 
  -2  15   6        0.85        0.17      2.47 o 
  -1  15   6      399.21      426.46     14.39 o 
   0  15   6        1.56        2.16      2.12 o 
   1  15   6      103.98      133.21      8.17 o 
   2  15   6     1064.22      967.57     36.87 o 
   3  15   6      437.03      451.79     11.51 o 
   4  15   6       11.79       18.89      3.49 o 
   5  15   6        3.00        8.78      2.41 o 
   6  15   6      346.45      360.68      8.94 o 
  -7  16   6       32.57       36.25      3.64 o 
  -6  16   6      184.32      139.45      9.23 o 
  -5  16   6        0.00        2.24      3.24 o 
  -4  16   6        3.42        0.92      1.87 o 
  -3  16   6      299.27      263.31      7.42 o 
  -2  16   6       48.39       93.27      7.21 o 
  -1  16   6      584.71      604.30     17.47 o 
   0  16   6       44.49       50.37      5.35 o 
   1  16   6      160.50      198.78     10.12 o 
   2  16   6      203.44      189.59      7.24 o 
   3  16   6      800.33      804.36     16.48 o 
   4  16   6       38.41       34.09      3.90 o 
   5  16   6      185.29      186.16      7.12 o 
  -7  17   6      282.66      254.23      8.29 o 
  -6  17   6        8.26        1.76      2.65 o 
  -5  17   6      317.73      326.58     10.33 o 
  -4  17   6      471.64      423.09     11.92 o 
  -3  17   6      500.35      489.86     10.17 o 
  -2  17   6      137.45      145.68      9.11 o 
  -1  17   6      165.76      162.59      9.39 o 
   0  17   6      217.43      208.61     10.56 o 
   1  17   6      311.89      302.20     12.66 o 
   2  17   6      999.00      946.93     41.60 o 
   3  17   6      573.88      542.14     13.52 o 
   4  17   6      248.74      263.19      7.48 o 
   5  17   6        0.02        3.53      2.73 o 
  -7  18   6      281.50      250.67      7.64 o 
  -6  18   6        3.52       -0.36      2.44 o 
  -5  18   6     1110.87     1139.67     19.05 o 
  -4  18   6     3574.54     3419.66     38.88 o 
  -3  18   6      178.72      174.45      8.76 o 
  -2  18   6     6355.79     6247.02     58.44 o 
  -1  18   6       51.34       57.30      5.99 o 
   0  18   6     2401.66     2371.54     35.37 o 
   1  18   6      603.51      607.69     18.38 o 
   2  18   6     1701.86     1608.23     23.21 o 
   3  18   6     2414.53     2333.32     42.28 o 
   4  18   6      119.53      112.37      4.96 o 
   5  18   6       72.03       69.49      6.32 o 
  -7  19   6       80.45       73.83      4.04 o 
  -6  19   6        4.90        1.05      2.52 o 
  -5  19   6     1372.43     1275.78     20.58 o 
  -4  19   6      561.01      554.91     14.43 o 
  -3  19   6      794.09      772.06     13.03 o 
  -2  19   6      225.22      226.17     11.53 o 
  -1  19   6      362.03      398.94     15.05 o 
   0  19   6     1671.66     1728.17     30.82 o 
   1  19   6      571.64      535.38     17.53 o 
   2  19   6       67.46       52.60      4.13 o 
   3  19   6     3206.23     3150.25     48.88 o 
   4  19   6        5.84        8.57      1.87 o 
   5  19   6        7.65        7.49      2.83 o 
  -6  20   6       72.55       72.93      3.93 o 
  -5  20   6        7.66        3.73      1.86 o 
  -4  20   6     1484.85     1381.81     21.36 o 
  -3  20   6     1407.12     1421.14     22.29 o 
  -2  20   6      787.31      835.43     13.06 o 
  -1  20   6     2621.61     2703.59     39.26 o 
   0  20   6       19.25       15.22      3.47 o 
   1  20   6       90.56       68.57      4.59 o 
   2  20   6      385.99      374.38     10.48 o 
   3  20   6      155.34      187.72     12.38 o 
   4  20   6     1028.67      951.45     17.08 o 
   5  20   6      155.41      178.04      9.00 o 
  -6  21   6      246.80      251.64      6.86 o 
  -5  21   6      355.19      373.08     10.66 o 
  -4  21   6      237.52      264.94     11.00 o 
  -3  21   6       53.95       63.01      4.42 o 
  -2  21   6     2757.20     2859.06     24.50 o 
  -1  21   6      145.69      170.36     10.19 o 
   0  21   6      413.96      390.67     15.36 o 
   1  21   6        0.06        0.36      1.17 o 
   2  21   6        7.45        2.01      4.77 o 
   3  21   6     1377.30     1325.81     31.88 o 
   4  21   6       10.83        9.29      2.62 o 
   5  21   6       95.51      104.49      6.69 o 
  -6  22   6      262.74      243.28      6.50 o 
  -5  22   6     1851.49     1723.76     28.39 o 
  -4  22   6      469.99      471.10     18.88 o 
  -3  22   6     4036.08     4077.01     55.13 o 
  -2  22   6       40.33       42.73      2.88 o 
  -1  22   6      834.79      888.84     17.50 o 
   0  22   6     1592.89     1669.44     22.30 o 
   1  22   6      237.24      216.48      5.58 o 
   2  22   6     1507.79     1341.88     25.45 o 
   3  22   6       57.61       66.29      7.61 o 
   4  22   6       10.91        9.47      2.47 o 
   5  22   6       66.56       89.14      6.01 o 
  -6  23   6        0.91        0.93      1.16 o 
  -5  23   6     1610.87     1549.59     20.57 o 
  -4  23   6       42.67       35.86      5.91 o 
  -3  23   6       11.35       17.17      5.02 o 
  -2  23   6     1010.59     1048.45     13.09 o 
  -1  23   6       18.31       22.66      2.15 o 
   0  23   6        0.39        2.48      1.47 o 
   1  23   6     1764.39     1749.91     18.49 o 
   2  23   6       88.50       80.05      4.92 o 
   3  23   6        9.77       15.28      4.44 o 
   4  23   6      411.48      403.42     10.88 o 
   5  23   6       12.15       19.68      2.97 o 
  -6  24   6       44.11       52.02      2.45 o 
  -5  24   6      238.18      235.56      7.84 o 
  -4  24   6        6.26        3.49      3.22 o 
  -3  24   6       96.85       71.38      8.06 o 
  -2  24   6      885.51      878.83     12.10 o 
  -1  24   6      107.73      128.41      4.67 o 
   0  24   6      351.72      368.00      8.76 o 
   1  24   6       94.75      103.16      4.09 o 
   2  24   6      327.69      381.16     10.29 o 
   3  24   6      126.37      125.70      9.94 o 
   4  24   6      550.09      567.64     12.45 o 
   5  24   6      545.26      528.45     12.31 o 
  -6  25   6      190.92      187.72      5.36 o 
  -5  25   6        0.19        2.87      3.11 o 
  -4  25   6       78.78       80.06      8.21 o 
  -3  25   6     3406.43     3282.72     34.73 o 
  -2  25   6      300.42      286.07      8.24 o 
  -1  25   6        0.73        1.76      1.69 o 
   0  25   6       30.34       27.54      3.32 o 
   1  25   6      741.17      741.24     19.29 o 
   2  25   6     1367.82     1213.00     20.90 o 
   3  25   6       58.66       51.39      4.16 o 
   4  25   6       95.78       99.13      5.30 o 
   5  25   6      127.56      125.10      5.59 o 
  -6  26   6      337.32      298.37      6.36 o 
  -5  26   6       21.50       27.54      3.35 o 
  -4  26   6       67.37       77.01      5.66 o 
  -3  26   6       14.97       20.49      3.51 o 
  -2  26   6        0.04        1.59      1.70 o 
  -1  26   6      613.10      571.26      9.82 o 
   0  26   6       84.43       89.87      4.58 o 
   1  26   6     1101.69     1023.22     17.67 o 
   2  26   6      523.44      488.87     17.19 o 
   3  26   6       31.41       18.83      5.91 o 
   4  26   6      602.92      596.07     12.64 o 
  -6  27   6       95.06       90.30      5.09 o 
  -5  27   6      100.92      106.38      5.49 o 
  -4  27   6      779.72      723.33     15.76 o 
  -3  27   6      128.44      141.16      7.49 o 
  -2  27   6       20.04       20.79      2.79 o 
  -1  27   6      411.93      405.43      9.74 o 
   0  27   6       18.54       16.57      2.97 o 
   1  27   6       10.45        9.56      2.67 o 
   2  27   6      402.49      378.32     15.17 o 
   3  27   6       15.91       20.73      2.86 o 
   4  27   6        0.14        2.22      1.94 o 
  -6  28   6       12.52       13.11      2.19 o 
  -5  28   6       31.16       32.13      5.04 o 
  -4  28   6        4.63       12.72      2.92 o 
  -3  28   6        2.55        4.47      2.52 o 
  -2  28   6       16.06       23.28      2.91 o 
  -1  28   6      614.71      622.34     14.63 o 
   0  28   6      382.01      404.10     11.69 o 
   1  28   6        6.39        3.51      1.59 o 
   2  28   6       24.52       30.60      4.99 o 
   3  28   6        3.75        5.62      2.00 o 
   4  28   6      287.80      317.06      8.26 o 
  -6  29   6       16.57       14.19      1.93 o 
  -5  29   6       13.74       16.81      2.49 o 
  -4  29   6      263.54      273.52      9.55 o 
  -3  29   6       73.81       82.14      5.80 o 
  -2  29   6      272.62      263.23      8.09 o 
  -1  29   6      623.29      599.70     14.48 o 
   0  29   6       27.21       23.27      3.23 o 
   1  29   6       37.42       68.20      3.97 o 
   2  29   6      129.16      103.05      5.77 o 
   3  29   6       65.85       57.62      7.53 o 
   4  29   6       86.41       86.06      4.25 o 
  -5  30   6        0.08        4.13      1.85 o 
  -4  30   6       18.31       16.90      3.22 o 
  -3  30   6       25.70       34.28      4.04 o 
  -2  30   6      908.20      907.42     17.92 o 
  -1  30   6      170.44      184.88      8.19 o 
   0  30   6       27.21       31.14      3.71 o 
   1  30   6       38.81       32.98      2.96 o 
   2  30   6      773.01      679.14     13.55 o 
   3  30   6       15.94       15.19      2.40 o 
   4  30   6      185.92      200.75      5.96 o 
  -5  31   6     1013.14     1050.92     14.15 o 
  -4  31   6       68.50       74.05      5.88 o 
  -3  31   6        3.03        6.76      2.88 o 
  -2  31   6       53.54       55.89      4.98 o 
  -1  31   6     1140.08     1181.82     20.28 o 
   0  31   6       11.12        8.35      2.61 o 
   1  31   6      420.74      447.68      9.47 o 
   2  31   6        5.61       14.44      2.53 o 
   3  31   6      642.02      681.91     12.63 o 
   4  31   6      447.50      492.41     13.58 o 
  -5  32   6      455.61      465.64      8.94 o 
  -4  32   6     1653.63     1667.76     21.36 o 
  -3  32   6        1.49        3.17      2.39 o 
  -2  32   6     2040.92     2039.62     26.63 o 
  -1  32   6      152.47      145.56      7.40 o 
   0  32   6      133.28      170.20      7.77 o 
   1  32   6       80.46       78.03      5.27 o 
   2  32   6       52.95       67.79      5.97 o 
   3  32   6      434.50      475.62     10.15 o 
   4  32   6     1203.10     1130.70     72.57 o 
  -5  33   6        3.91        5.87      1.51 o 
  -4  33   6       20.67       21.59      2.96 o 
  -3  33   6       18.30       21.85      3.40 o 
  -2  33   6        1.76        4.24      2.48 o 
  -1  33   6       55.73       56.30      4.76 o 
   0  33   6        1.82        2.09      2.12 o 
   1  33   6      245.67      232.90      8.59 o 
   2  33   6        0.14        2.33      1.95 o 
   3  33   6        4.11        5.54      1.65 o 
   4  33   6      130.17      137.29      5.94 o 
  -5  34   6      122.78      102.86      5.08 o 
  -4  34   6        5.16        6.84      2.05 o 
  -3  34   6       32.98       31.42      3.57 o 
  -2  34   6      112.23      140.91      9.85 o 
  -1  34   6      227.84      256.32      9.39 o 
   0  34   6       15.28       14.87      3.03 o 
   1  34   6        7.80        6.27      2.30 o 
   2  34   6        2.56        6.31      1.82 o 
   3  34   6       29.55       33.38      2.93 o 
   4  34   6      732.07      752.74     12.35 o 
  -5  35   6      147.91      127.85      4.89 o 
  -4  35   6       25.28       18.23      2.53 o 
  -3  35   6      241.82      240.84      8.40 o 
  -2  35   6      215.05      222.50     11.92 o 
  -1  35   6       85.02       87.48      5.69 o 
   0  35   6        5.10        3.66      1.71 o 
   1  35   6      479.71      431.22     11.21 o 
   2  35   6       69.33       87.29      5.96 o 
   3  35   6      987.37     1042.36     13.59 o 
  -4  36   6      108.30      108.58      6.44 o 
  -3  36   6      168.51      169.72      9.43 o 
  -2  36   6      859.90      889.37     22.51 o 
  -1  36   6       92.22       96.19      5.77 o 
   0  36   6      718.68      758.64     11.80 o 
   1  36   6      428.97      405.76     10.56 o 
   2  36   6       29.95       35.37      2.42 o 
   3  36   6      138.99      145.82      4.76 o 
  -4  37   6      101.92      100.97      5.72 o 
  -3  37   6      117.05      122.38      7.71 o 
  -2  37   6       40.25       49.34      5.82 o 
  -1  37   6      478.32      492.24     12.06 o 
   0  37   6     1061.90     1118.09     17.90 o 
   1  37   6      750.69      781.37     14.06 o 
   2  37   6      181.54      196.39      4.96 o 
   3  37   6      152.71      170.57      7.43 o 
  -4  38   6       45.22       46.04      3.61 o 
  -3  38   6      150.97      162.46      8.31 o 
  -2  38   6      436.62      451.17     15.03 o 
  -1  38   6     1760.70     1820.41     22.21 o 
   0  38   6      298.04      322.07      9.45 o 
   1  38   6       45.31       46.48      3.62 o 
   2  38   6      135.67      157.93      4.16 o 
   3  38   6      572.33      599.93     12.42 o 
  -4  39   6      228.30      223.09      6.70 o 
  -3  39   6        2.89        0.97      2.23 o 
  -2  39   6       16.90       16.96      3.81 o 
  -1  39   6      917.04      991.42     22.08 o 
   0  39   6      411.29      425.23     10.38 o 
   1  39   6       54.55       43.76      3.35 o 
   2  39   6      543.36      529.73      8.81 o 
   3  39   6       41.12       55.09      3.45 o 
  -3  40   6      352.01      367.55     10.68 o 
  -2  40   6      193.50      215.29      9.60 o 
  -1  40   6      594.40      670.53     17.58 o 
   0  40   6      453.27      482.49     10.52 o 
   1  40   6      461.43      486.90      9.63 o 
   2  40   6      797.21      731.70     19.87 o 
  -3  41   6      333.65      335.49      9.26 o 
  -2  41   6       16.05       16.89      3.23 o 
  -1  41   6     1201.10     1325.95     23.13 o 
   0  41   6       10.68       13.66      2.45 o 
   1  41   6       18.24       21.38      3.22 o 
   2  41   6       17.81       13.43      1.46 o 
  -3  42   6      603.21      550.20     10.46 o 
  -2  42   6       14.61       12.28      3.45 o 
  -1  42   6      365.13      379.79     11.72 o 
   0  42   6      506.54      499.91     13.38 o 
   1  42   6       27.12       22.36      1.94 o 
   2  42   6       10.26        8.18      1.45 o 
  -2  43   6        0.03        1.43      1.59 o 
  -1  43   6       39.10       36.14      3.76 o 
   0  43   6     3292.30     3396.97     31.83 o 
   1  43   6        6.21        7.72      1.83 o 
  -2  44   6      800.21      771.62     12.22 o 
  -1  44   6     1315.52     1380.83     18.47 o 
   0  44   6        3.86        7.99      2.08 o 
  -1  45   6       46.23       53.03      3.30 o 
   0  45   6      381.04      394.47      8.46 o 
  -7   1   7      425.83      460.96      9.26 o 
  -6   1   7      150.32      161.74      7.50 o 
  -5   1   7       14.22       10.92      2.70 o 
  -4   1   7     4844.66     4748.49     90.09 o 
  -3   1   7       61.49       54.20      3.81 o 
  -2   1   7       25.68       28.23      4.22 o 
  -1   1   7      939.90      993.58     13.42 o 
   0   1   7       32.83       37.03      3.02 o 
   1   1   7       18.79       13.16      2.27 o 
   2   1   7      165.05      159.05      7.48 o 
   3   1   7     3063.91     2853.34     23.66 o 
   4   1   7        9.11        7.35      2.31 o 
   5   1   7      420.09      437.04     17.97 o 
   6   1   7       15.42       14.69      1.80 o 
  -7   2   7       94.00       93.47      4.32 o 
  -6   2   7       94.37      107.55      6.22 o 
  -5   2   7        4.03        5.45      2.58 o 
  -4   2   7      766.97      761.64     18.59 o 
  -3   2   7      559.15      510.03     11.29 o 
  -2   2   7     1119.46     1080.95     15.26 o 
  -1   2   7        5.95       18.85      3.40 o 
   0   2   7     2099.82     2125.41     21.64 o 
   1   2   7     3717.28     3569.52     30.98 o 
   2   2   7      884.76      784.84     16.32 o 
   3   2   7       64.74       71.86      3.11 o 
   4   2   7       75.71       96.79      4.41 o 
   5   2   7       22.04       28.42      3.69 o 
   6   2   7       39.03       52.20      2.92 o 
  -7   3   7       21.65       25.35      2.53 o 
  -6   3   7      142.75      147.71      7.15 o 
  -5   3   7      761.91      754.05     16.75 o 
  -4   3   7     1061.64     1164.19     21.21 o 
  -3   3   7       33.48       37.44      3.27 o 
  -2   3   7     1387.30     1379.65     17.42 o 
  -1   3   7      742.27      663.57     10.97 o 
   0   3   7      158.87      149.92      4.36 o 
   1   3   7      228.69      220.34      7.74 o 
   2   3   7       11.26        6.27      2.15 o 
   3   3   7      272.09      229.80      5.30 o 
   4   3   7     1984.71     1862.84     22.27 o 
   5   3   7      213.13      254.44      9.08 o 
   6   3   7      371.31      377.79     14.78 o 
  -7   4   7       20.58       21.22      2.34 o 
  -6   4   7      108.92      103.73      6.04 o 
  -5   4   7       87.96      100.25      7.72 o 
  -4   4   7       22.70       18.77      2.01 o 
  -3   4   7     1686.91     1678.89     55.73 o 
  -2   4   7     1115.52     1117.90     15.96 o 
  -1   4   7       79.82       81.25      3.96 o 
   0   4   7      625.19      650.83     11.77 o 
   1   4   7        4.48       14.06      3.39 o 
   2   4   7      645.39      653.16     15.01 o 
   3   4   7      168.29      148.40      5.17 o 
   4   4   7      403.84      400.40      8.54 o 
   5   4   7       26.78       24.07      3.46 o 
   6   4   7      546.84      573.89     15.07 o 
  -7   5   7       14.84       23.08      2.86 o 
  -6   5   7      256.32      268.40      9.34 o 
  -5   5   7     2347.34     2315.07     29.09 o 
  -4   5   7      115.78      122.57      4.08 o 
  -3   5   7      184.08      164.33      6.94 o 
  -2   5   7      528.19      584.29     19.04 o 
  -1   5   7      278.43      287.59      7.28 o 
   0   5   7     5818.36     5918.62     52.84 o 
   1   5   7      198.35      157.85      6.62 o 
   2   5   7        4.39        2.82      1.21 o 
   3   5   7      613.43      586.62     10.02 o 
   4   5   7      205.38      218.66      6.33 o 
   5   5   7        8.17        2.54      2.28 o 
   6   5   7       11.17        8.75      1.55 o 
  -7   6   7      597.88      593.26     26.90 o 
  -6   6   7      156.02      180.46      7.73 o 
  -5   6   7       68.18       87.84      6.10 o 
  -4   6   7     1568.13     1541.55     16.11 o 
  -3   6   7      351.22      364.63     10.22 o 
  -2   6   7      929.45      940.09     45.03 o 
  -1   6   7      477.31      509.26     14.61 o 
   0   6   7       52.55       75.91      3.95 o 
   1   6   7      221.29      235.70      8.08 o 
   2   6   7       43.66       46.49      2.54 o 
   3   6   7      265.25      241.90      6.50 o 
   4   6   7      550.28      537.80      9.72 o 
   5   6   7      187.35      181.72      7.54 o 
   6   6   7        0.82        0.76      0.91 o 
  -7   7   7       55.31       58.70      3.48 o 
  -6   7   7      383.43      386.22     10.93 o 
  -5   7   7       19.55       33.85      5.78 o 
  -4   7   7       36.11       40.82      2.86 o 
  -3   7   7      262.26      240.25      8.45 o 
  -2   7   7       29.41       37.15      4.64 o 
  -1   7   7       52.10       48.43      4.80 o 
   0   7   7     1848.97     1982.27     25.40 o 
   1   7   7      184.91      182.54      7.17 o 
   2   7   7     2086.64     2040.59     17.93 o 
   3   7   7       53.28       55.39      3.25 o 
   4   7   7        6.68        5.80      1.69 o 
   5   7   7       78.35       85.29      5.38 o 
   6   7   7        0.37        1.91      0.99 o 
  -7   8   7       37.35       52.47      4.88 o 
  -6   8   7       58.58       59.83      4.66 o 
  -5   8   7      808.02      843.72     17.39 o 
  -4   8   7       15.90       20.32      2.16 o 
  -3   8   7     5227.59     5110.22     48.39 o 
  -2   8   7        2.84        6.14      2.23 o 
  -1   8   7       81.77       87.16      6.48 o 
   0   8   7     2739.59     2700.93     78.89 o 
   1   8   7     1665.55     1711.14     52.82 o 
   2   8   7      212.80      195.77      4.56 o 
   3   8   7      490.08      432.48      8.59 o 
   4   8   7       52.75       61.23      3.47 o 
   5   8   7      841.63      859.26     22.69 o 
   6   8   7        2.63        4.96      1.61 o 
  -7   9   7       71.64       64.48      5.19 o 
  -6   9   7      656.67      728.70     14.32 o 
  -5   9   7       56.17       69.64      5.36 o 
  -4   9   7       16.95       29.58      2.48 o 
  -3   9   7        1.35        6.30      3.64 o 
  -2   9   7     1310.05     1345.18     26.21 o 
  -1   9   7       22.46       36.06      4.47 o 
   0   9   7     2265.15     2338.91     31.77 o 
   1   9   7        7.70        8.65      1.87 o 
   2   9   7     2599.77     2518.15     23.90 o 
   3   9   7     3775.25     3439.66     27.73 o 
   4   9   7      142.98      148.24      5.14 o 
   5   9   7      933.33      974.56     23.13 o 
   6   9   7      431.40      420.24      9.62 o 
  -7  10   7        9.17        8.32      2.49 o 
  -6  10   7       75.17       89.59      5.18 o 
  -5  10   7      610.33      624.53     18.35 o 
  -4  10   7       78.79       69.94      3.60 o 
  -3  10   7     2815.62     2808.40     31.27 o 
  -2  10   7      121.00      122.05      8.17 o 
  -1  10   7      633.69      610.39     16.94 o 
   0  10   7      381.70      381.08     13.15 o 
   1  10   7       45.45       55.08      5.11 o 
   2  10   7     2556.90     2401.91     22.55 o 
   3  10   7      442.15      410.99      8.31 o 
   4  10   7      378.62      387.32      8.00 o 
   5  10   7       43.43       52.85      4.19 o 
   6  10   7       88.32      100.75      4.59 o 
  -7  11   7       90.86      105.59      6.12 o 
  -6  11   7        2.53        2.76      1.84 o 
  -5  11   7       25.80       30.81      3.79 o 
  -4  11   7        2.87        5.17      1.78 o 
  -3  11   7       67.72       58.52      3.11 o 
  -2  11   7      305.89      399.14     14.61 o 
  -1  11   7       35.85       41.94      4.80 o 
   0  11   7      802.67      861.14     19.93 o 
   1  11   7     1669.71     1637.27     27.02 o 
   2  11   7     1254.42     1245.97     12.31 o 
   3  11   7      104.97      102.16      4.88 o 
   4  11   7      114.03      115.29      5.14 o 
   5  11   7      208.90      212.64      7.45 o 
  -7  12   7      545.29      575.42     13.40 o 
  -6  12   7      281.46      331.78     14.18 o 
  -5  12   7        5.75        6.75      3.14 o 
  -4  12   7     1251.04     1260.72     20.90 o 
  -3  12   7        1.38        8.98      2.55 o 
  -2  12   7      845.64      833.42     21.10 o 
  -1  12   7      367.76      390.64     13.98 o 
   0  12   7      865.08      905.17     20.77 o 
   1  12   7      697.68      645.05     17.32 o 
   2  12   7      462.21      496.45      7.83 o 
   3  12   7     1127.41     1081.34     16.03 o 
   4  12   7      367.35      391.32      9.00 o 
   5  12   7       16.88       14.18      2.48 o 
  -7  13   7      225.27      205.10      7.81 o 
  -6  13   7      394.95      365.87     14.59 o 
  -5  13   7       81.46       67.55      4.89 o 
  -4  13   7       72.44       58.25      3.66 o 
  -3  13   7     1452.18     1444.74     17.33 o 
  -2  13   7      468.48      526.26     17.08 o 
  -1  13   7     1140.42     1239.58     25.06 o 
   0  13   7     3220.21     3190.41     39.47 o 
   1  13   7     1343.39     1331.53     25.27 o 
   2  13   7      850.85      765.07     14.49 o 
   3  13   7      445.76      425.06      9.61 o 
   4  13   7     1238.26     1149.71     17.42 o 
   5  13   7      166.80      162.26      6.45 o 
  -7  14   7        2.98        1.98      1.61 o 
  -6  14   7       38.41       32.14      4.82 o 
  -5  14   7       13.36       27.03      3.36 o 
  -4  14   7       18.95       21.57      2.44 o 
  -3  14   7     3072.87     3140.40     23.82 o 
  -2  14   7      192.70      214.50     11.16 o 
  -1  14   7      878.42      846.23     21.29 o 
   0  14   7       76.39       75.02      6.46 o 
   1  14   7      714.91      685.21     17.69 o 
   2  14   7      351.93      336.06      7.12 o 
   3  14   7      232.94      219.37      6.92 o 
   4  14   7       77.34       78.61      5.37 o 
   5  14   7       38.72       33.20      3.57 o 
  -7  15   7      162.41      181.04      6.62 o 
  -6  15   7      240.00      242.14     11.45 o 
  -5  15   7      205.73      218.54     12.30 o 
  -4  15   7      476.31      447.90      9.66 o 
  -3  15   7      942.80      944.56     14.78 o 
  -2  15   7     1428.62     1405.36     28.36 o 
  -1  15   7     1567.60     1543.71     29.13 o 
   0  15   7      197.68      184.75     10.08 o 
   1  15   7     2835.38     2806.48     63.17 o 
   2  15   7      443.03      387.10      8.64 o 
   3  15   7      153.81      148.15      5.66 o 
   4  15   7       52.77       66.12      5.58 o 
   5  15   7      412.59      400.03     13.78 o 
  -7  16   7      512.17      446.43      9.56 o 
  -6  16   7      994.67     1054.73     22.83 o 
  -5  16   7        7.68        7.87      2.02 o 
  -4  16   7      592.58      576.10     10.88 o 
  -3  16   7      466.95      463.23     11.93 o 
  -2  16   7      480.48      508.31     12.35 o 
  -1  16   7        0.20       13.12      3.62 o 
   0  16   7       25.23       29.49      4.35 o 
   1  16   7     2463.99     2371.35     25.99 o 
   2  16   7     6070.03     5529.66     35.35 o 
   3  16   7        1.59        5.91      2.39 o 
   4  16   7     1037.72     1029.31     27.49 o 
   5  16   7       71.26       91.52      6.65 o 
  -7  17   7       71.18       63.44      3.65 o 
  -6  17   7      536.54      533.37     15.83 o 
  -5  17   7       25.02       44.45      3.90 o 
  -4  17   7       41.20       36.60      3.86 o 
  -3  17   7      115.27      100.31      4.12 o 
  -2  17   7     1209.88     1270.52     19.72 o 
  -1  17   7     2632.68     2658.36     39.80 o 
   0  17   7      240.03      248.39     11.92 o 
   1  17   7        3.72        6.27      1.54 o 
   2  17   7        2.43        4.43      5.78 o 
   3  17   7      527.65      497.45     12.89 o 
   4  17   7      204.47      184.44      7.37 o 
   5  17   7        1.56        3.75      2.47 o 
  -6  18   7      279.28      232.91     10.22 o 
  -5  18   7       13.41       19.25      5.02 o 
  -4  18   7       15.80       20.84      4.82 o 
  -3  18   7        3.80       10.12      2.49 o 
  -2  18   7     3115.66     3328.45     32.44 o 
  -1  18   7        1.37        5.61      2.12 o 
   0  18   7      247.44      229.05      7.02 o 
   1  18   7        4.03        2.91      1.32 o 
   2  18   7      548.68      485.12     17.28 o 
   3  18   7        2.30       10.32      4.23 o 
   4  18   7       60.80       54.30      6.78 o 
   5  18   7       62.58       66.18      5.37 o 
  -6  19   7      119.77      113.80      7.01 o 
  -5  19   7       63.91       60.78      4.34 o 
  -4  19   7       13.11       13.01      2.59 o 
  -3  19   7      133.82      134.42     10.06 o 
  -2  19   7       23.87       22.21      2.07 o 
  -1  19   7       51.64       48.11      2.93 o 
   0  19   7      767.84      729.12     15.12 o 
   1  19   7      107.14      102.98      4.56 o 
   2  19   7      310.90      342.00     14.52 o 
   3  19   7     1043.56     1021.82     28.10 o 
   4  19   7     1345.71     1399.59     29.73 o 
   5  19   7        0.17        2.32      1.87 o 
  -6  20   7       20.19       23.47      3.43 o 
  -5  20   7      340.73      337.17     12.37 o 
  -4  20   7     1195.00     1211.06     19.37 o 
  -3  20   7       21.91       27.95      5.10 o 
  -2  20   7      811.99      831.02     19.66 o 
  -1  20   7      211.84      169.33      9.36 o 
   0  20   7      632.13      571.19     12.62 o 
   1  20   7        1.04        2.24      2.33 o 
   2  20   7       69.71       60.75      6.50 o 
   3  20   7       60.77       50.80      6.76 o 
   4  20   7      170.03      178.36     10.86 o 
   5  20   7       26.88       32.87      3.69 o 
  -6  21   7      206.58      197.50      8.00 o 
  -5  21   7       37.61       38.72      3.53 o 
  -4  21   7        5.68        9.11      3.48 o 
  -3  21   7        8.06       11.30      3.97 o 
  -2  21   7        0.63        1.37      1.92 o 
  -1  21   7     1116.34     1084.57     15.35 o 
   0  21   7        7.67        5.40      1.66 o 
   1  21   7      483.10      429.49     11.75 o 
   2  21   7       38.48       33.38      4.97 o 
   3  21   7       93.02       89.13      8.59 o 
   4  21   7      546.40      541.07     11.20 o 
   5  21   7       92.16      103.95      5.67 o 
  -6  22   7       14.57       11.58      1.69 o 
  -5  22   7      122.27      147.53      7.40 o 
  -4  22   7      239.31      205.07     12.24 o 
  -3  22   7      225.60      215.75     13.02 o 
  -2  22   7     1235.02     1240.00     27.75 o 
  -1  22   7       31.86       35.60      2.56 o 
   0  22   7      871.47      883.49     16.63 o 
   1  22   7      637.39      638.50     13.75 o 
   2  22   7       50.22       53.70      5.89 o 
   3  22   7      411.36      415.03     17.47 o 
   4  22   7      255.13      246.82      7.52 o 
   5  22   7       50.17       47.30      3.67 o 
  -6  23   7      254.55      236.18     21.57 o 
  -5  23   7       68.94       49.57      5.47 o 
  -4  23   7      174.47      163.44     10.99 o 
  -3  23   7       18.35       20.38      3.34 o 
  -2  23   7        7.70        7.41      3.65 o 
  -1  23   7     1664.12     1511.96     27.56 o 
   0  23   7     6757.17     6429.29     35.80 o 
   1  23   7       23.34       12.88      2.53 o 
   2  23   7        2.59        8.15      2.94 o 
   3  23   7     1832.96     1887.55     36.25 o 
   4  23   7        7.68        9.75      1.94 o 
   5  23   7      494.50      465.09      9.90 o 
  -6  24   7       67.05       68.11      4.86 o 
  -5  24   7       31.18       37.61      3.52 o 
  -4  24   7      102.46       91.55      8.28 o 
  -3  24   7      701.72      704.63     19.00 o 
  -2  24   7      354.14      336.42     10.96 o 
  -1  24   7      200.02      202.70      8.19 o 
   0  24   7        5.08       12.70      2.61 o 
   1  24   7       63.38       82.91      4.16 o 
   2  24   7     1469.70     1468.03     28.52 o 
   3  24   7      109.86      130.48      9.80 o 
   4  24   7       56.94       65.61      3.84 o 
  -6  25   7       25.29       25.54      3.09 o 
  -5  25   7      553.94      519.65     11.37 o 
  -4  25   7       14.68       18.09      3.23 o 
  -3  25   7      390.67      384.20     11.85 o 
  -2  25   7      568.91      552.96     14.38 o 
  -1  25   7       18.20       13.86      2.70 o 
   0  25   7       20.91       21.66      3.08 o 
   1  25   7      105.47      112.76      5.04 o 
   2  25   7       46.61       51.10      5.65 o 
   3  25   7      317.55      322.56     14.64 o 
   4  25   7      143.36      140.96      5.28 o 
  -6  26   7      185.27      191.03      6.82 o 
  -5  26   7      450.47      419.45      9.96 o 
  -4  26   7      161.88      142.66      7.02 o 
  -3  26   7      640.58      633.11     15.02 o 
  -2  26   7      100.38      107.38      6.52 o 
  -1  26   7        0.82        2.59      2.18 o 
   0  26   7      482.47      476.07     12.23 o 
   1  26   7      249.97      182.41      6.30 o 
   2  26   7       99.98      109.93      7.76 o 
   3  26   7      171.65      171.77     10.63 o 
   4  26   7      267.61      277.07     13.25 o 
  -6  27   7       23.95       18.17      2.21 o 
  -5  27   7      116.80      120.59      5.34 o 
  -4  27   7      215.51      188.04      7.84 o 
  -3  27   7        1.98        0.61      2.32 o 
  -2  27   7     1306.67     1274.25     21.28 o 
  -1  27   7      355.31      339.49     10.74 o 
   0  27   7     1024.74     1090.19     18.54 o 
   1  27   7      276.27      319.91      7.96 o 
   2  27   7      155.82      189.53      6.89 o 
   3  27   7        8.98       12.31      3.93 o 
   4  27   7       74.30       60.82      3.27 o 
  -5  28   7      756.62      768.98     12.49 o 
  -4  28   7      150.48      153.17      7.00 o 
  -3  28   7       31.41       21.71      3.45 o 
  -2  28   7       22.54       28.33      5.16 o 
  -1  28   7      141.40      150.58      7.31 o 
   0  28   7      320.18      248.54      8.97 o 
   1  28   7      464.46      399.03      8.82 o 
   2  28   7      923.66      967.83     18.61 o 
   3  28   7        1.53        2.72      2.64 o 
   4  28   7      135.23      123.98      5.17 o 
  -5  29   7      123.33      111.67      6.79 o 
  -4  29   7       94.98      107.80      5.92 o 
  -3  29   7       67.89       60.71      5.27 o 
  -2  29   7        9.19       15.70      4.11 o 
  -1  29   7      802.19      806.16     16.40 o 
   0  29   7      160.08      150.29      7.09 o 
   1  29   7      227.95      254.99      7.00 o 
   2  29   7      143.19      120.58      7.69 o 
   3  29   7       46.51       47.45      5.41 o 
   4  29   7      756.18      726.41     36.49 o 
  -5  30   7       71.25       70.86      5.25 o 
  -4  30   7     1378.67     1401.10     19.36 o 
  -3  30   7       10.25       10.12      2.92 o 
  -2  30   7      425.20      415.10     16.45 o 
  -1  30   7      699.83      721.62     15.49 o 
   0  30   7      540.81      514.84     12.80 o 
   1  30   7      443.53      444.93      9.06 o 
   2  30   7       68.47       89.33      7.13 o 
   3  30   7       11.32        9.14      3.00 o 
   4  30   7       43.77       40.28      2.14 o 
  -5  31   7        0.03       -1.30      1.68 o 
  -4  31   7       43.39       41.19      3.73 o 
  -3  31   7       35.96       35.85      3.99 o 
  -2  31   7       68.19       77.43      7.48 o 
  -1  31   7       33.97       39.71      4.14 o 
   0  31   7      450.60      484.56     10.02 o 
   1  31   7       96.98      121.69      4.78 o 
   2  31   7      400.16      439.65     10.53 o 
   3  31   7       48.27       52.33      5.19 o 
  -5  32   7      126.61      126.91      5.84 o 
  -4  32   7       21.95       13.54      3.47 o 
  -3  32   7       75.63       75.02      6.87 o 
  -2  32   7       58.70       58.61      6.73 o 
  -1  32   7       26.13       23.16      3.28 o 
   0  32   7      112.38       99.38      4.63 o 
   1  32   7        2.11        3.44      1.99 o 
   2  32   7      544.73      547.67     11.37 o 
   3  32   7       12.19       11.30      1.98 o 
  -5  33   7       14.89       14.27      2.06 o 
  -4  33   7       42.01       37.02      4.38 o 
  -3  33   7        0.49        0.95      2.62 o 
  -2  33   7      128.47      124.11      8.91 o 
  -1  33   7      723.69      742.26     20.97 o 
   0  33   7       19.40       14.14      2.18 o 
   1  33   7      761.20      727.87     10.64 o 
   2  33   7        8.16        8.26      1.82 o 
   3  33   7       56.17       55.64      3.31 o 
  -4  34   7      911.62      879.55     17.77 o 
  -3  34   7      111.48      113.34      7.81 o 
  -2  34   7     1070.27     1073.44     24.26 o 
  -1  34   7      206.99      224.68     11.51 o 
   0  34   7       88.37       88.59      4.21 o 
   1  34   7      552.46      498.69     19.55 o 
   2  34   7      191.41      217.18      6.67 o 
   3  34   7      115.45      108.60      4.10 o 
  -4  35   7        5.68        5.14      2.23 o 
  -3  35   7      433.15      408.15     13.65 o 
  -2  35   7       26.39       30.52      4.80 o 
  -1  35   7      594.23      608.20     18.19 o 
   0  35   7      308.64      323.44      7.47 o 
   1  35   7     1289.91     1367.29     17.38 o 
   2  35   7      120.28      162.06      5.50 o 
   3  35   7      184.39      198.18      4.94 o 
  -4  36   7        1.27        2.74      1.77 o 
  -3  36   7      262.61      244.38     10.22 o 
  -2  36   7       29.85       37.64      4.95 o 
  -1  36   7        7.13        5.67      3.05 o 
   0  36   7      113.64      126.83      5.49 o 
   1  36   7      163.42      145.51      7.92 o 
   2  36   7       35.04       41.23      3.08 o 
   3  36   7      384.64      381.94      9.14 o 
  -4  37   7        2.46        5.48      1.58 o 
  -3  37   7        4.74        2.24      2.29 o 
  -2  37   7      586.66      620.59     16.70 o 
  -1  37   7      176.05      172.27      6.42 o 
   0  37   7       29.22       21.49      2.39 o 
   1  37   7       16.88       17.63      3.17 o 
   2  37   7       52.31       58.18      4.54 o 
  -4  38   7      177.42      177.73      5.62 o 
  -3  38   7       58.24       62.03      4.78 o 
  -2  38   7      233.31      242.54     10.11 o 
  -1  38   7       29.66       36.87      3.11 o 
   0  38   7       84.77       82.43      6.12 o 
   1  38   7       18.52       13.26      2.67 o 
   2  38   7       26.14       29.96      5.24 o 
  -3  39   7        3.81        5.33      1.95 o 
  -2  39   7       86.51       74.41      5.52 o 
  -1  39   7       44.41       50.33      3.26 o 
   0  39   7      152.68      185.93      8.54 o 
   1  39   7       58.59       49.97      5.27 o 
   2  39   7        2.01        3.68      1.62 o 
  -3  40   7      161.27      151.94      5.92 o 
  -2  40   7      466.51      496.73      8.53 o 
  -1  40   7      782.67      772.27     21.41 o 
   0  40   7      497.51      536.77     13.35 o 
   1  40   7       57.31       56.44      2.86 o 
   2  40   7      243.92      239.65      6.79 o 
  -2  41   7      233.04      224.26     13.36 o 
  -1  41   7       82.53       80.61      5.20 o 
   0  41   7      540.22      509.62     12.02 o 
   1  41   7       10.25       12.03      1.30 o 
  -2  42   7       19.16       18.86      2.30 o 
  -1  42   7       24.16       41.56      3.52 o 
   0  42   7       99.60       92.75      4.76 o 
  -1  43   7      870.50      849.86     12.84 o 
  -7   0   8        2.86        7.83      2.46 o 
  -6   0   8     2599.88     2673.77     39.77 o 
  -5   0   8      156.92      153.94     11.07 o 
  -4   0   8        8.29       32.53      5.71 o 
  -3   0   8      121.83      111.79      9.11 o 
  -2   0   8     2017.57     1934.14     31.08 o 
  -1   0   8      277.75      255.41     10.23 o 
   1   0   8        3.93        1.83      2.26 o 
   2   0   8     1556.13     1486.93     24.47 o 
   3   0   8      624.00      615.74     14.75 o 
   4   0   8       37.30       44.95      4.45 o 
   5   0   8     1168.60     1148.06     22.85 o 
  -7   1   8      301.05      285.04      6.41 o 
  -6   1   8        4.15       14.11      7.38 o 
  -5   1   8      126.07      115.34      6.89 o 
  -4   1   8       37.87       35.86      4.07 o 
  -3   1   8      407.79      413.76     11.77 o 
  -2   1   8      105.47      100.04      5.19 o 
  -1   1   8        5.70       12.10      1.90 o 
   0   1   8      177.99      184.72      9.32 o 
   1   1   8      410.37      396.77      9.49 o 
   2   1   8     2469.67     2342.98     25.61 o 
   3   1   8       12.47       12.55      1.98 o 
   4   1   8     1088.59     1116.53     13.44 o 
   5   1   8       22.14       23.64      2.98 o 
  -7   2   8      314.57      328.77      6.79 o 
  -6   2   8       60.54       45.66      4.17 o 
  -5   2   8       54.80       70.82      5.60 o 
  -4   2   8      183.71      171.68      8.22 o 
  -3   2   8      630.62      615.03      9.74 o 
  -2   2   8      185.93      171.89      7.70 o 
  -1   2   8      211.60      206.81      6.50 o 
   0   2   8       23.41       33.08      4.09 o 
   1   2   8     1151.52     1052.53     17.24 o 
   2   2   8       43.67       41.23      2.58 o 
   3   2   8       13.22       12.05      2.04 o 
   4   2   8      562.52      538.35      9.36 o 
   5   2   8       11.36       10.46      2.27 o 
  -7   3   8      349.97      348.04     20.13 o 
  -6   3   8       97.98       92.71      5.56 o 
  -5   3   8     1094.32     1050.90     19.76 o 
  -4   3   8     1063.46     1164.56     20.81 o 
  -3   3   8      545.80      536.06      9.15 o 
  -2   3   8      513.74      463.11     10.84 o 
  -1   3   8     2594.09     2614.40     37.56 o 
   0   3   8      395.52      357.64     13.19 o 
   1   3   8      658.05      654.32      9.59 o 
   2   3   8      111.65      122.23      4.19 o 
   3   3   8     1883.64     1797.81     17.62 o 
   4   3   8        0.19        2.59      1.65 o 
   5   3   8       91.29      103.91      5.07 o 
  -7   4   8       96.28       99.97      4.33 o 
  -6   4   8      556.76      563.75     12.82 o 
  -5   4   8      620.58      586.88     14.76 o 
  -4   4   8     2247.77     2282.77     28.98 o 
  -3   4   8      499.48      510.85      8.98 o 
  -2   4   8      371.07      366.57      9.47 o 
  -1   4   8      496.79      475.48     14.65 o 
   0   4   8     1106.17     1112.06     23.32 o 
   1   4   8        5.99        6.40      1.12 o 
   2   4   8      341.26      336.98      8.16 o 
   3   4   8        5.98        6.98      1.69 o 
   4   4   8      286.39      269.15      6.66 o 
   5   4   8      311.85      316.18     13.16 o 
  -7   5   8       88.43       82.19      9.14 o 
  -6   5   8       19.51       22.26      3.21 o 
  -5   5   8       38.40       41.66      4.56 o 
  -4   5   8       40.05       36.78      4.25 o 
  -3   5   8      560.89      572.74     12.19 o 
  -2   5   8      553.24      560.31     11.82 o 
  -1   5   8     1433.63     1471.10     25.89 o 
   0   5   8       28.04       37.09      3.04 o 
   1   5   8      893.79      853.36      9.35 o 
   2   5   8     1342.42     1300.49     13.22 o 
   3   5   8        2.34        2.93      1.53 o 
   4   5   8     1336.63     1334.92     14.43 o 
   5   5   8      234.18      237.04      7.26 o 
  -7   6   8      218.01      250.88      8.65 o 
  -6   6   8       85.64       88.83      5.30 o 
  -5   6   8      504.36      537.19     13.99 o 
  -4   6   8       25.80       30.17      3.79 o 
  -3   6   8     1616.18     1687.99     21.49 o 
  -2   6   8       39.51       44.53      3.61 o 
  -1   6   8      561.92      587.93     16.60 o 
   0   6   8      385.31      437.73     13.74 o 
   1   6   8     1447.85     1444.30     17.29 o 
   2   6   8        5.79        6.09      1.36 o 
   3   6   8      125.39      136.87      4.99 o 
   4   6   8      101.65       94.66      4.06 o 
   5   6   8      132.54      127.48     10.29 o 
  -7   7   8      824.44      844.91     15.46 o 
  -6   7   8        3.22        1.48      1.99 o 
  -5   7   8      204.27      231.69      9.28 o 
  -4   7   8       42.71       36.96      4.23 o 
  -3   7   8     2027.20     2068.12     23.39 o 
  -2   7   8     1824.72     1789.78     40.13 o 
  -1   7   8        8.98        6.04      2.55 o 
   0   7   8     2056.08     2036.95     41.80 o 
   1   7   8      213.26      232.40      4.79 o 
   2   7   8      350.07      375.75      7.16 o 
   3   7   8        5.45        4.77      1.50 o 
   4   7   8        9.14       13.71      1.89 o 
   5   7   8      783.85      768.11     19.67 o 
  -7   8   8        1.73        5.28      1.95 o 
  -6   8   8       53.46       46.03      3.84 o 
  -5   8   8     1553.49     1560.13     23.24 o 
  -4   8   8       25.06       16.09      3.02 o 
  -3   8   8      103.90      110.71      4.36 o 
  -2   8   8     1624.43     1649.19     21.12 o 
  -1   8   8       10.28       15.82      3.26 o 
   0   8   8      356.20      364.49     14.45 o 
   1   8   8     5218.33     4919.30     34.27 o 
   2   8   8      153.33      141.88      4.46 o 
   3   8   8       31.53       45.66      2.98 o 
   4   8   8        0.49        1.35      1.36 o 
   5   8   8       64.79       59.08      5.41 o 
  -7   9   8       13.33       14.61      2.44 o 
  -6   9   8        0.01        0.13      3.59 o 
  -5   9   8        5.09        9.38      2.81 o 
  -4   9   8       87.58      100.39      6.31 o 
  -3   9   8     1629.20     1584.11     17.63 o 
  -2   9   8      418.00      457.89      9.42 o 
  -1   9   8      257.14      306.34     12.54 o 
   0   9   8      558.23      594.80     16.57 o 
   1   9   8     2286.59     2206.39     17.92 o 
   2   9   8      280.11      249.97      6.41 o 
   3   9   8      609.77      544.95     11.13 o 
   4   9   8       69.99       66.61      3.80 o 
   5   9   8      163.25      157.21     12.41 o 
  -7  10   8      542.95      552.06     11.60 o 
  -6  10   8      203.11      195.75      6.93 o 
  -5  10   8      299.63      293.11      9.99 o 
  -4  10   8      428.09      416.04     14.21 o 
  -3  10   8       85.04      107.57      4.35 o 
  -2  10   8      554.99      509.79      9.99 o 
  -1  10   8      341.15      358.44     13.73 o 
   0  10   8      187.52      203.33      6.14 o 
   1  10   8     3442.46     3215.96     21.60 o 
   2  10   8       91.49      100.20      4.17 o 
   3  10   8       38.20       32.28      3.10 o 
   4  10   8      250.04      233.52      6.66 o 
   5  10   8       40.53       44.17      2.97 o 
  -7  11   8      371.95      383.74      9.31 o 
  -6  11   8        9.26       13.14      2.29 o 
  -5  11   8       60.18       61.13      4.80 o 
  -4  11   8      744.69      799.05     16.64 o 
  -3  11   8      278.88      301.59      7.03 o 
  -2  11   8     4175.45     4161.31     88.24 o 
  -1  11   8      542.59      512.13     16.63 o 
   0  11   8      486.24      488.80      8.33 o 
   1  11   8     3112.96     3046.84     21.30 o 
   2  11   8       12.21        9.85      1.73 o 
   3  11   8      474.48      466.29     10.17 o 
   4  11   8        0.34        4.55      1.56 o 
   5  11   8      185.27      183.89      9.26 o 
  -7  12   8       13.10       17.38      2.10 o 
  -6  12   8      164.31      172.32      6.01 o 
  -5  12   8      901.67      931.40     17.01 o 
  -4  12   8      425.90      413.73     16.88 o 
  -3  12   8        6.17       12.04      2.69 o 
  -2  12   8     3947.12     4069.97     35.10 o 
  -1  12   8      546.70      561.18     12.72 o 
   0  12   8       49.35       42.06      2.65 o 
   1  12   8      308.38      299.88      6.72 o 
   2  12   8       23.82       17.85      2.32 o 
   3  12   8       32.12       35.94      3.10 o 
   4  12   8      240.29      238.15      6.38 o 
   5  12   8       17.96       23.47      3.74 o 
  -6  13   8       27.16       24.78      4.36 o 
  -5  13   8        4.77        6.67      2.37 o 
  -4  13   8       71.35       77.46      4.26 o 
  -3  13   8     6069.18     5966.85     49.33 o 
  -2  13   8     3056.73     3087.31     30.71 o 
  -1  13   8      977.55      925.04     16.51 o 
   0  13   8      579.66      612.56      9.52 o 
   1  13   8      349.70      322.58      7.87 o 
   2  13   8      142.49      144.80      4.95 o 
   3  13   8      411.97      412.56      9.37 o 
   4  13   8      215.69      213.52      5.85 o 
   5  13   8      491.43      521.26     13.84 o 
  -6  14   8     1088.00     1111.02     22.54 o 
  -5  14   8       19.50       23.82      2.95 o 
  -4  14   8     1620.83     1640.95     18.35 o 
  -3  14   8       10.84       20.47      2.90 o 
  -2  14   8     1017.27     1069.60     18.20 o 
  -1  14   8      817.44      834.35     15.87 o 
   0  14   8     1986.84     1919.15     25.21 o 
   1  14   8      536.03      547.33     17.06 o 
   2  14   8       65.66       63.52      3.42 o 
   3  14   8       38.95       40.99      4.66 o 
   4  14   8       76.36       96.89      8.31 o 
   5  14   8       77.20      100.57      6.12 o 
  -6  15   8      341.56      385.78     13.04 o 
  -5  15   8      617.59      617.84     12.85 o 
  -4  15   8      151.37      170.08      6.00 o 
  -3  15   8     4646.39     4653.11     40.67 o 
  -2  15   8        6.76        7.32      2.30 o 
  -1  15   8      680.45      681.59     14.53 o 
   0  15   8      913.73      963.24     12.15 o 
   1  15   8      119.78      149.48      7.01 o 
   2  15   8        7.92       13.56      2.10 o 
   3  15   8        0.92        7.23      1.85 o 
   4  15   8      157.96      155.16      9.96 o 
   5  15   8        4.53        3.28      1.86 o 
  -6  16   8        5.26        5.29      2.37 o 
  -5  16   8        6.99        8.30      3.47 o 
  -4  16   8      279.05      287.48      7.67 o 
  -3  16   8      169.95      169.75      7.60 o 
  -2  16   8     1238.01     1231.71     19.49 o 
  -1  16   8       20.67       20.79      2.95 o 
   0  16   8      146.97      148.38      4.89 o 
   1  16   8      775.26      763.75     15.39 o 
   2  16   8       14.77       12.05      1.82 o 
   3  16   8        5.97        6.36      1.77 o 
   4  16   8        0.38       -1.83      3.10 o 
   5  16   8        0.36       -0.08      1.81 o 
  -6  17   8        3.24        2.17      2.22 o 
  -5  17   8        0.39       -0.75      2.49 o 
  -4  17   8     1237.82     1224.14     15.50 o 
  -3  17   8     2372.76     2319.86     27.23 o 
  -2  17   8      602.42      568.77     14.91 o 
  -1  17   8     3156.98     3211.20     31.55 o 
   0  17   8      268.15      240.45      6.24 o 
   1  17   8       57.91       45.98      4.13 o 
   2  17   8       88.32       98.21      4.00 o 
   3  17   8       24.32       26.75      5.50 o 
   4  17   8      254.60      259.88     12.29 o 
   5  17   8       29.91       34.55      3.40 o 
  -6  18   8     1058.83     1051.58     18.60 o 
  -5  18   8      178.36      180.02      9.86 o 
  -4  18   8      476.40      530.82     10.08 o 
  -3  18   8       29.65       33.02      3.67 o 
  -2  18   8     1441.50     1355.31     39.30 o 
  -1  18   8        3.82        1.49      1.90 o 
   0  18   8      129.84      148.66      4.98 o 
   1  18   8      263.47      287.86      9.48 o 
   2  18   8     2603.97     2428.16     26.34 o 
   3  18   8       53.43       47.56      6.99 o 
   4  18   8      199.53      216.12     11.04 o 
   5  18   8      524.58      538.71     11.40 o 
  -6  19   8      405.84      364.48     12.34 o 
  -5  19   8      542.20      595.28     17.03 o 
  -4  19   8     1475.63     1502.46     23.13 o 
  -3  19   8     1446.74     1510.37     21.71 o 
  -2  19   8       58.14       61.14      8.43 o 
  -1  19   8     1520.72     1531.42     22.01 o 
   0  19   8       22.58       20.90      3.09 o 
   1  19   8       34.71       35.60      3.75 o 
   2  19   8      117.46      113.46      4.99 o 
   3  19   8      683.84      734.63     22.81 o 
   4  19   8      228.28      245.57     11.47 o 
   5  19   8      264.50      271.64      7.59 o 
  -6  20   8       66.66       74.51      3.36 o 
  -5  20   8       85.03       70.16      5.84 o 
  -4  20   8      772.70      800.48     22.41 o 
  -3  20   8      291.31      294.76      7.85 o 
  -2  20   8      304.14      310.16      9.53 o 
  -1  20   8      680.62      667.31     20.31 o 
   0  20   8      343.97      309.61     10.07 o 
   1  20   8      484.92      428.72     11.37 o 
   2  20   8      450.74      439.38     12.28 o 
   3  20   8     1931.38     1993.66     36.85 o 
   4  20   8      194.96      200.50     10.13 o 
  -6  21   8       24.71       18.34      2.95 o 
  -5  21   8        0.56        5.07      2.35 o 
  -4  21   8      477.54      471.39     17.32 o 
  -3  21   8        0.74        3.16      2.34 o 
  -2  21   8      354.30      342.87     10.02 o 
  -1  21   8      183.29      172.44      9.09 o 
   0  21   8     1167.18     1095.86     18.69 o 
   1  21   8       46.78       50.06      4.42 o 
   2  21   8       69.79       74.25      5.28 o 
   3  21   8      382.41      387.15     16.33 o 
   4  21   8        2.68        5.70      2.88 o 
  -6  22   8      117.44      105.99      5.57 o 
  -5  22   8      864.56      885.72     20.77 o 
  -4  22   8      208.88      214.87      8.27 o 
  -3  22   8       26.28       25.54      3.50 o 
  -2  22   8       20.45       16.99      4.05 o 
  -1  22   8      265.95      250.36      8.56 o 
   0  22   8      288.47      237.34      8.78 o 
   1  22   8       25.63       38.21      5.56 o 
   2  22   8      110.20      106.65      6.14 o 
   3  22   8      498.21      471.35     17.49 o 
   4  22   8       60.45       67.13      5.70 o 
  -6  23   8      179.36      192.96      6.93 o 
  -5  23   8      145.81      150.87      8.68 o 
  -4  23   8        0.11        2.18      2.18 o 
  -3  23   8       12.53        9.17      3.62 o 
  -2  23   8      174.51      170.96     10.33 o 
  -1  23   8      127.85      136.07      6.52 o 
   0  23   8        1.00        5.11      2.15 o 
   1  23   8       67.93       45.82      6.07 o 
   2  23   8      101.09      102.24      5.88 o 
   3  23   8       69.95       83.06      7.64 o 
   4  23   8       13.44       18.60      3.29 o 
  -6  24   8       89.58       82.85      4.32 o 
  -5  24   8      291.48      309.76     11.67 o 
  -4  24   8      119.94      125.13      8.74 o 
  -3  24   8     1220.13     1169.23     26.83 o 
  -2  24   8      461.92      473.43     17.06 o 
  -1  24   8     3153.90     3041.82     42.86 o 
   0  24   8     1017.31     1031.79     14.04 o 
   1  24   8      121.90      101.03      8.31 o 
   2  24   8      114.86       96.36      5.65 o 
   3  24   8       45.67       55.43      6.38 o 
   4  24   8      531.12      560.89     14.23 o 
  -5  25   8       63.79       61.27      5.40 o 
  -4  25   8       76.27       75.72      6.87 o 
  -3  25   8       11.98       14.76      3.93 o 
  -2  25   8      684.21      707.78     20.76 o 
  -1  25   8      606.30      607.07     23.21 o 
   0  25   8     2289.14     2292.93     26.13 o 
   1  25   8       54.27       53.51      6.24 o 
   2  25   8        4.78        5.87      2.08 o 
   3  25   8      578.24      618.21     18.56 o 
   4  25   8      215.89      242.29      8.93 o 
  -5  26   8      653.67      675.90     16.03 o 
  -4  26   8       22.80       30.22      4.77 o 
  -3  26   8       64.08       74.25      7.22 o 
  -2  26   8      416.34      431.00     16.20 o 
  -1  26   8     1012.04      950.88     16.53 o 
   0  26   8      165.06      164.98      7.75 o 
   1  26   8      404.16      380.87     15.21 o 
   2  26   8       14.63       28.02      5.33 o 
   3  26   8        9.89        4.73      2.99 o 
   4  26   8      187.21      180.96      7.24 o 
  -5  27   8        0.71        3.73      2.32 o 
  -4  27   8       11.73        4.98      3.16 o 
  -3  27   8      686.77      632.56     19.31 o 
  -2  27   8      156.93      184.61     10.66 o 
  -1  27   8        9.45       11.60      2.53 o 
   0  27   8       66.82       70.63      4.83 o 
   1  27   8        0.20        1.54      2.60 o 
   2  27   8        0.20        6.15      3.80 o 
   3  27   8       75.91       59.88      4.65 o 
   4  27   8       97.46       94.78      4.84 o 
  -5  28   8       11.89        7.49      2.36 o 
  -4  28   8       15.86       16.79      3.67 o 
  -3  28   8      152.64      152.32      9.57 o 
  -2  28   8      201.34      207.23     11.26 o 
  -1  28   8     1066.32     1032.69     16.55 o 
   0  28   8      108.49      104.97      5.76 o 
   1  28   8       41.34       42.81      5.42 o 
   2  28   8       15.22       13.11      3.85 o 
   3  28   8     1070.09     1039.93     28.88 o 
  -5  29   8      230.89      215.62      7.79 o 
  -4  29   8       74.94       74.40      6.19 o 
  -3  29   8       79.54       79.74      6.99 o 
  -2  29   8     1575.96     1544.62     29.40 o 
  -1  29   8        3.96        4.89      2.87 o 
   0  29   8       54.44       68.45      5.12 o 
   1  29   8      362.55      358.93     10.77 o 
   2  29   8       31.79       32.59      5.14 o 
   3  29   8       19.13       20.83      2.34 o 
  -5  30   8      846.69      809.14     13.90 o 
  -4  30   8        0.17       -0.52      2.30 o 
  -3  30   8      447.07      452.70     15.27 o 
  -2  30   8       56.05       50.60      3.88 o 
  -1  30   8      323.30      317.58     13.28 o 
   0  30   8     1224.46     1249.60     18.45 o 
   1  30   8      226.97      210.08      6.93 o 
   2  30   8      655.24      671.56     18.93 o 
   3  30   8      107.41      104.44      4.22 o 
  -5  31   8      285.83      290.91      7.64 o 
  -4  31   8       27.42       24.90      3.57 o 
  -3  31   8      288.60      289.60     11.96 o 
  -2  31   8      236.94      253.62     11.67 o 
  -1  31   8       50.00       52.31      5.81 o 
   0  31   8      209.27      190.65      7.19 o 
   1  31   8       25.45       41.94      3.18 o 
   2  31   8       98.93      120.15      8.01 o 
   3  31   8      236.49      247.91      6.90 o 
  -4  32   8      579.10      544.27     13.58 o 
  -3  32   8      158.18      144.16      5.49 o 
  -2  32   8      154.28      172.59      9.56 o 
  -1  32   8        0.44        4.30      2.72 o 
   0  32   8       32.23       26.25      3.00 o 
   1  32   8      373.75      407.61      8.90 o 
   2  32   8      531.76      517.56     15.29 o 
   3  32   8       37.65       47.54      3.93 o 
  -4  33   8       85.05       75.65      6.63 o 
  -3  33   8       80.70       85.25      6.26 o 
  -2  33   8       68.19       66.42      6.00 o 
  -1  33   8      136.84      138.21      6.14 o 
   0  33   8       23.48       25.74      2.81 o 
   1  33   8       19.20       19.39      4.17 o 
   2  33   8      168.52      163.77      8.35 o 
   3  33   8       15.52       14.62      2.05 o 
  -4  34   8       12.31       15.10      2.45 o 
  -3  34   8      430.98      412.03     12.61 o 
  -2  34   8       18.31       17.72      3.55 o 
  -1  34   8     1200.10     1210.67     16.91 o 
   0  34   8      307.57      291.17      7.91 o 
   1  34   8      163.92      146.63      4.77 o 
   2  34   8       58.83       60.55      4.93 o 
  -4  35   8       14.91       10.41      1.93 o 
  -3  35   8      243.48      237.96      9.10 o 
  -2  35   8      121.02      122.92      7.28 o 
  -1  35   8      685.49      717.15     12.52 o 
   0  35   8        4.96        7.28      1.71 o 
   1  35   8      219.32      208.84      7.69 o 
   2  35   8       40.10       36.21      3.67 o 
  -3  36   8       25.16       24.14      3.27 o 
  -2  36   8       12.12       18.01      3.23 o 
  -1  36   8       71.62       63.17      3.77 o 
   0  36   8      363.12      341.38      7.54 o 
   1  36   8       22.56       34.66      2.51 o 
   2  36   8      505.22      530.96     11.61 o 
  -3  37   8      547.89      524.80     11.61 o 
  -2  37   8       21.31       18.13      2.17 o 
  -1  37   8     1540.08     1674.00     35.39 o 
   0  37   8        1.84        2.92      2.16 o 
   1  37   8       62.63       48.88      8.26 o 
   2  37   8      420.46      412.13      6.41 o 
  -3  38   8       88.73       87.50      3.84 o 
  -2  38   8      119.28      142.64      4.67 o 
  -1  38   8      279.45      279.71      6.47 o 
   0  38   8       67.24       69.41      4.49 o 
   1  38   8      493.06      524.87     12.15 o 
  -2  39   8     1136.68     1146.12     11.64 o 
  -1  39   8       53.90       45.98      3.47 o 
   0  39   8     1062.89     1007.08     14.79 o 
   1  39   8      328.34      337.76      8.67 o 
  -2  40   8       13.53       14.68      1.96 o 
  -1  40   8      179.91      178.00      6.19 o 
  -6   1   9      130.71      128.73      5.96 o 
  -5   1   9      521.70      519.73     13.63 o 
  -4   1   9      264.32      246.89      9.92 o 
  -3   1   9     1061.55     1076.81     19.75 o 
  -2   1   9       26.69       36.97      2.26 o 
  -1   1   9        2.31        4.40      2.48 o 
   0   1   9      194.56      199.83      4.65 o 
   1   1   9      553.21      578.89     13.43 o 
   2   1   9      230.47      237.97      7.27 o 
   3   1   9       49.63       46.16      3.05 o 
   4   1   9       45.47       38.98      2.49 o 
   5   1   9       11.01       16.06      1.66 o 
  -6   2   9      343.73      365.24      9.63 o 
  -5   2   9      851.25      903.83     24.50 o 
  -4   2   9      556.35      559.27     14.68 o 
  -3   2   9        6.02       10.40      2.96 o 
  -2   2   9      172.92      162.36      4.38 o 
  -1   2   9        5.14        5.61      1.87 o 
   0   2   9      474.41      466.57      8.24 o 
   1   2   9      640.63      614.33     11.36 o 
   2   2   9      108.30      103.23      4.92 o 
   3   2   9      421.50      402.87      8.11 o 
   4   2   9        2.03        2.37      1.34 o 
   5   2   9      512.99      520.27     10.26 o 
  -6   3   9      212.76      243.75      7.91 o 
  -5   3   9      457.58      472.77     12.93 o 
  -4   3   9      577.20      586.19     14.99 o 
  -3   3   9      691.96      752.43     16.55 o 
  -2   3   9      162.20      151.70      4.21 o 
  -1   3   9      560.77      561.02      7.98 o 
   0   3   9        5.24        5.90      1.70 o 
   1   3   9      537.76      520.46     10.43 o 
   2   3   9      363.70      365.38      9.04 o 
   3   3   9     3091.58     2980.57     21.63 o 
   4   3   9      161.03      169.20      4.71 o 
   5   3   9       90.64       77.73      4.27 o 
  -6   4   9      116.31      120.23      5.67 o 
  -5   4   9       62.51       79.05      5.73 o 
  -4   4   9      334.46      350.62     11.61 o 
  -3   4   9       52.56       55.22      4.92 o 
  -2   4   9       12.04       12.26      2.12 o 
  -1   4   9      207.81      182.74      4.14 o 
   0   4   9       32.48       19.02      1.66 o 
   1   4   9      629.88      617.83     11.35 o 
   2   4   9      497.23      448.37      9.99 o 
   3   4   9      198.93      214.94      6.04 o 
   4   4   9      368.75      372.22      6.83 o 
   5   4   9      248.80      239.67     21.50 o 
  -6   5   9      208.82      218.33      7.32 o 
  -5   5   9     1034.90     1027.08     18.67 o 
  -4   5   9      412.41      439.30     12.92 o 
  -3   5   9      409.70      395.76     12.04 o 
  -2   5   9      278.98      275.72      7.94 o 
  -1   5   9      161.81      145.46      3.73 o 
   0   5   9      809.76      755.53      9.32 o 
   1   5   9     3510.46     3424.03     37.34 o 
   2   5   9      233.51      269.56      7.84 o 
   3   5   9       11.99       26.20      2.41 o 
   4   5   9        0.40        3.85      1.53 o 
   5   5   9       28.83       26.73      2.92 o 
  -6   6   9       18.56       25.16      2.87 o 
  -5   6   9       23.02       20.92      3.56 o 
  -4   6   9       52.14       42.38      4.51 o 
  -3   6   9      157.98      155.08      7.65 o 
  -2   6   9      278.41      265.22      8.39 o 
  -1   6   9      122.80      126.35      3.49 o 
   0   6   9       91.20      124.40      6.47 o 
   1   6   9      559.70      553.63      9.37 o 
   2   6   9       17.67       19.98      2.52 o 
   3   6   9      407.87      420.72      9.56 o 
   4   6   9      832.54      790.43     14.61 o 
   5   6   9       16.14       17.13      2.45 o 
  -6   7   9        1.79        3.60      2.18 o 
  -5   7   9        9.59       15.63      3.19 o 
  -4   7   9      102.09      103.06      6.46 o 
  -3   7   9      287.57      299.92     10.43 o 
  -2   7   9      487.01      529.58     10.57 o 
  -1   7   9       46.94       35.83      2.20 o 
   0   7   9        2.49        8.60      1.46 o 
   1   7   9      207.97      205.73      5.75 o 
   2   7   9      273.98      287.58      8.05 o 
   3   7   9        0.16        6.72      1.92 o 
   4   7   9        6.11        6.11      1.85 o 
   5   7   9       21.93       18.36      2.47 o 
  -6   8   9       55.47       55.05      3.76 o 
  -5   8   9      616.43      626.12     14.16 o 
  -4   8   9     1160.17     1175.54     20.64 o 
  -3   8   9       46.77       46.12      4.40 o 
  -2   8   9      258.73      287.07      7.89 o 
  -1   8   9      548.06      572.88     12.06 o 
   0   8   9      274.11      293.96      6.73 o 
   1   8   9     3961.07     3990.17     72.92 o 
   2   8   9      535.90      528.16     10.79 o 
   3   8   9      393.18      370.63      8.86 o 
   4   8   9      388.58      395.90      7.54 o 
   5   8   9       22.31       19.68      2.46 o 
  -6   9   9     1043.66     1111.29     14.82 o 
  -5   9   9       90.33       93.88      5.77 o 
  -4   9   9     1983.98     1956.91     35.20 o 
  -3   9   9      207.90      218.45      8.85 o 
  -2   9   9     2726.77     2586.07     38.52 o 
  -1   9   9      591.88      621.01     12.12 o 
   0   9   9       94.72       96.50      3.94 o 
   1   9   9     1704.54     1495.60     19.59 o 
   2   9   9       10.58       16.58      2.37 o 
   3   9   9        2.72        4.05      2.84 o 
   4   9   9      183.52      172.45      6.35 o 
   5   9   9       30.95       26.14      2.71 o 
  -6  10   9        0.64        4.70      1.68 o 
  -5  10   9      592.30      624.58     13.71 o 
  -4  10   9      128.48      135.26      7.16 o 
  -3  10   9      428.70      428.54     12.26 o 
  -2  10   9      240.22      235.67      7.13 o 
  -1  10   9     1335.59     1294.04     18.79 o 
   0  10   9      996.63     1012.51     17.99 o 
   1  10   9      345.17      284.58      6.72 o 
   2  10   9       60.54       61.81      3.91 o 
   3  10   9       49.76       45.11      3.33 o 
   4  10   9      144.00      134.83      5.56 o 
   5  10   9        0.46        1.40      1.40 o 
  -6  11   9        1.26        2.68      1.43 o 
  -5  11   9        1.01        7.84      3.25 o 
  -4  11   9        4.98        4.43      2.38 o 
  -3  11   9     1561.69     1528.07     34.51 o 
  -2  11   9       17.47       15.28      2.67 o 
  -1  11   9      421.14      427.97      8.29 o 
   0  11   9       11.26       16.23      2.62 o 
   1  11   9      645.30      697.84     10.44 o 
   2  11   9      612.23      577.19     11.13 o 
   3  11   9       72.55       79.17      4.18 o 
   4  11   9       48.23       51.46      3.49 o 
   5  11   9       45.30       49.47      3.31 o 
  -6  12   9       61.10       57.20      3.18 o 
  -5  12   9       11.41       14.30      2.80 o 
  -4  12   9      589.13      569.15     13.76 o 
  -3  12   9     1671.54     1686.04     49.16 o 
  -2  12   9        0.48        2.41      2.53 o 
  -1  12   9      232.51      260.86      8.21 o 
   0  12   9     3636.09     3649.31     38.68 o 
   1  12   9      705.18      659.88     10.15 o 
   2  12   9       78.59       80.29      4.32 o 
   3  12   9      191.77      187.33      6.08 o 
   4  12   9      248.54      245.06     10.54 o 
  -6  13   9      204.79      211.58      8.92 o 
  -5  13   9      613.12      601.22     12.59 o 
  -4  13   9      646.09      664.03     14.61 o 
  -3  13   9      235.21      236.84      8.94 o 
  -2  13   9      594.10      601.81     20.27 o 
  -1  13   9        2.54        4.29      2.12 o 
   0  13   9      955.71      912.62     18.78 o 
   1  13   9      683.28      640.18      9.97 o 
   2  13   9      609.11      641.68     11.51 o 
   3  13   9       13.10       18.23      2.28 o 
   4  13   9       64.99       60.66      3.45 o 
  -6  14   9       83.78       89.50      5.67 o 
  -5  14   9      212.35      204.39      7.25 o 
  -4  14   9      362.83      366.92     13.36 o 
  -3  14   9      590.35      567.68     13.48 o 
  -2  14   9        0.59        9.93      3.73 o 
  -1  14   9      331.52      307.34     10.37 o 
   0  14   9        1.49        5.45      2.07 o 
   1  14   9      106.06      107.14      4.72 o 
   2  14   9        0.06        4.32      1.80 o 
   3  14   9      111.48      109.17      4.56 o 
   4  14   9       28.58       28.07      4.26 o 
  -6  15   9       75.74       69.94      3.41 o 
  -5  15   9      300.07      333.84      8.80 o 
  -4  15   9      172.14      195.14      8.85 o 
  -3  15   9      717.40      738.31     14.75 o 
  -2  15   9       60.05       67.79      7.06 o 
  -1  15   9      544.94      564.16     15.51 o 
   0  15   9       25.36       34.11      3.19 o 
   1  15   9      897.00      906.01     17.11 o 
   2  15   9      846.66      860.15     17.64 o 
   3  15   9       37.85       39.38      3.65 o 
   4  15   9      120.24      115.88      7.39 o 
  -6  16   9      168.62      154.92      4.67 o 
  -5  16   9       18.43       22.07      2.64 o 
  -4  16   9       18.70       20.51      3.19 o 
  -3  16   9      445.49      438.54     11.44 o 
  -2  16   9      801.63      839.63     23.58 o 
  -1  16   9       15.63       12.95      2.80 o 
   0  16   9     1694.01     1631.37     23.46 o 
   1  16   9      876.43      845.46     16.45 o 
   2  16   9      216.19      215.49      6.52 o 
   3  16   9      231.65      222.10      7.53 o 
   4  16   9        7.18        4.96      2.69 o 
  -6  17   9       11.82       13.18      3.27 o 
  -5  17   9       16.10       14.58      3.03 o 
  -4  17   9     1130.41     1142.39     17.35 o 
  -3  17   9     6945.04     6939.47     87.80 o 
  -2  17   9      177.98      188.16     11.29 o 
  -1  17   9     1581.61     1585.76     23.20 o 
   0  17   9      292.74      270.35      9.69 o 
   1  17   9      122.97      132.59      6.70 o 
   2  17   9      360.51      347.56      8.04 o 
   3  17   9       84.09       82.56      4.59 o 
   4  17   9      324.73      330.35     11.56 o 
  -6  18   9       41.85       47.57      3.59 o 
  -5  18   9       17.52       17.88      2.81 o 
  -4  18   9      482.81      454.22      8.76 o 
  -3  18   9       99.68      107.19      5.80 o 
  -2  18   9      391.78      413.03     16.27 o 
  -1  18   9      357.45      341.69     10.86 o 
   0  18   9      172.10      196.32      8.42 o 
   1  18   9        7.30       14.63      2.68 o 
   2  18   9      190.50      202.17      7.79 o 
   3  18   9       87.87       92.59      7.98 o 
   4  18   9       61.34       62.51      5.13 o 
  -6  19   9      350.32      311.14      8.16 o 
  -5  19   9      392.28      369.38      8.43 o 
  -4  19   9      264.85      278.62      8.31 o 
  -3  19   9      209.43      194.93      7.47 o 
  -2  19   9      170.41      173.78     10.69 o 
  -1  19   9      577.91      558.45     14.10 o 
   0  19   9       68.75       63.45      7.16 o 
   1  19   9      113.48      101.98      5.78 o 
   2  19   9       45.58       49.17      4.09 o 
   3  19   9      497.40      499.05     17.06 o 
   4  19   9       33.19       33.93      3.86 o 
  -6  20   9       38.41       37.03      2.80 o 
  -5  20   9      537.96      512.26     14.30 o 
  -4  20   9       20.81       12.31      3.33 o 
  -3  20   9      128.70      111.33      5.63 o 
  -2  20   9       19.05       22.32      2.90 o 
  -1  20   9     1155.04     1075.01     47.52 o 
   0  20   9      390.58      390.17     11.46 o 
   1  20   9       65.30       57.29      4.48 o 
   2  20   9       52.24       59.06      4.21 o 
   3  20   9      254.20      256.87     12.14 o 
   4  20   9       61.94       53.68      4.47 o 
  -5  21   9       28.40       22.70      3.58 o 
  -4  21   9       10.68       15.04      3.73 o 
  -3  21   9      186.96      199.20      7.33 o 
  -2  21   9      124.21      131.06      6.19 o 
  -1  21   9      223.43      217.68      8.53 o 
   0  21   9      728.55      720.02     15.29 o 
   1  21   9       33.61       35.62      3.64 o 
   2  21   9       95.99       97.14      8.44 o 
   3  21   9      501.31      510.75     16.45 o 
   4  21   9      224.63      222.03      8.14 o 
  -5  22   9       32.81       29.37      3.84 o 
  -4  22   9      342.43      327.59     12.70 o 
  -3  22   9      165.00      177.63      6.76 o 
  -2  22   9      980.52     1025.62     16.60 o 
  -1  22   9      229.65      224.78     12.17 o 
   0  22   9      587.91      557.12     13.33 o 
   1  22   9      962.61      965.30     17.88 o 
   2  22   9      283.81      314.86     14.40 o 
   3  22   9      180.02      176.95      9.67 o 
   4  22   9     1159.89     1157.69     17.36 o 
  -5  23   9      119.94      110.54      6.28 o 
  -4  23   9      854.36      845.98     19.92 o 
  -3  23   9      229.88      236.39     11.22 o 
  -2  23   9       67.05       64.32      4.38 o 
  -1  23   9       61.52       55.95      6.38 o 
   0  23   9      236.11      240.05      8.72 o 
   1  23   9      407.98      433.97     10.67 o 
   2  23   9        6.36       11.06      3.88 o 
   3  23   9      418.92      444.40     14.52 o 
   4  23   9       60.23       50.51      3.57 o 
  -5  24   9       33.19       31.86      3.60 o 
  -4  24   9        2.33        6.67      2.85 o 
  -3  24   9       44.68       33.80      4.88 o 
  -2  24   9      208.29      201.21     10.30 o 
  -1  24   9     1459.86     1366.70     28.44 o 
   0  24   9      189.11      189.59      7.60 o 
   1  24   9       87.27      101.17      8.01 o 
   2  24   9     1208.19     1318.64     27.85 o 
   3  24   9      135.90      128.94      7.82 o 
  -5  25   9       12.39       13.27      2.43 o 
  -4  25   9       31.02       21.49      3.74 o 
  -3  25   9       18.41       19.93      3.99 o 
  -2  25   9        1.86        2.47      2.42 o 
  -1  25   9        5.20        3.94      1.80 o 
   0  25   9      436.24      369.19     10.24 o 
   1  25   9       35.91       34.61      5.05 o 
   2  25   9       66.91       75.74      7.10 o 
   3  25   9        0.67        4.71      2.40 o 
  -5  26   9       73.65       67.80      4.33 o 
  -4  26   9        0.64        1.13      2.16 o 
  -3  26   9       10.13       14.95      3.50 o 
  -2  26   9        0.06        2.05      1.86 o 
  -1  26   9      329.93      316.79      7.62 o 
   0  26   9      102.39       98.18      5.23 o 
   1  26   9        2.11        3.48      2.82 o 
   2  26   9        5.47        6.65      3.27 o 
   3  26   9        1.49        4.88      2.48 o 
  -5  27   9       90.29       89.02      4.53 o 
  -4  27   9      207.85      194.45      8.69 o 
  -3  27   9       70.76       72.38      6.09 o 
  -2  27   9      880.83      883.31     14.84 o 
  -1  27   9        0.31        1.73      1.85 o 
   0  27   9       12.26       15.62      3.99 o 
   1  27   9     1869.54     1785.71     29.89 o 
   2  27   9      763.35      812.20     20.18 o 
   3  27   9     1500.49     1575.48     22.81 o 
  -5  28   9      256.86      224.10      4.54 o 
  -4  28   9       36.15       45.20      4.33 o 
  -3  28   9      179.76      163.63      8.62 o 
  -2  28   9       28.57       36.13      3.27 o 
  -1  28   9      373.16      372.79      9.33 o 
   0  28   9      261.39      274.20     12.78 o 
   1  28   9      566.82      587.66     16.57 o 
   2  28   9        8.33        8.28      3.25 o 
   3  28   9      574.39      616.88     13.39 o 
  -4  29   9        0.24       -1.64      1.88 o 
  -3  29   9      317.29      302.24      7.95 o 
  -2  29   9        1.27        6.26      1.77 o 
  -1  29   9       68.02       48.86      6.52 o 
   0  29   9      136.54      118.17      8.38 o 
   1  29   9      297.11      319.37     11.81 o 
   2  29   9      290.58      305.28     11.65 o 
   3  29   9      210.07      219.70      7.48 o 
  -4  30   9       32.82       37.29      2.46 o 
  -3  30   9        0.50        2.90      1.46 o 
  -2  30   9       81.38       83.28      6.95 o 
  -1  30   9        5.34        4.85      1.85 o 
   0  30   9     1458.42     1400.35     26.49 o 
   1  30   9      190.61      191.89      6.60 o 
   2  30   9      187.32      190.77      8.79 o 
   3  30   9      101.21      104.79      4.68 o 
  -4  31   9      192.34      183.78      9.71 o 
  -3  31   9      193.35      193.86      5.68 o 
  -2  31   9      304.33      330.71     11.41 o 
  -1  31   9      177.59      181.60      6.43 o 
   0  31   9      936.77      911.53     20.41 o 
   1  31   9       25.58       28.31      2.69 o 
   2  31   9       45.78       37.54      4.05 o 
  -4  32   9      173.44      169.32      5.93 o 
  -3  32   9      189.01      169.43     10.50 o 
  -2  32   9       14.29       11.77      2.08 o 
  -1  32   9       54.06       47.73      3.39 o 
   0  32   9      218.82      216.38      9.65 o 
   1  32   9        9.85       13.54      3.26 o 
   2  32   9      201.38      247.54      8.81 o 
  -4  33   9       15.75       15.77      2.03 o 
  -3  33   9      464.33      455.95     11.25 o 
  -2  33   9      190.81      195.49      6.11 o 
  -1  33   9      222.58      227.91      6.59 o 
   0  33   9       75.19       83.96      5.82 o 
   1  33   9       62.66       65.05      5.33 o 
   2  33   9       24.92       20.01      3.31 o 
  -3  34   9       14.96       13.88      1.71 o 
  -2  34   9      218.59      229.93      6.25 o 
  -1  34   9       10.72       14.59      1.96 o 
   0  34   9      534.36      498.26     12.65 o 
   1  34   9       24.51       30.05      3.62 o 
   2  34   9      140.44      159.55      5.83 o 
  -3  35   9      795.86      792.10     22.16 o 
  -2  35   9       28.35       24.91      2.18 o 
  -1  35   9      399.22      390.31      8.18 o 
   0  35   9       23.03       19.96      2.72 o 
   1  35   9       25.42       28.43      3.31 o 
  -3  36   9      172.44      154.51      5.70 o 
  -2  36   9       21.26       22.16      1.87 o 
  -1  36   9      191.44      166.71      6.91 o 
   0  36   9        0.24        0.31      1.17 o 
   1  36   9      124.29      125.24      5.63 o 
  -2  37   9      234.31      216.17      7.01 o 
  -1  37   9        5.47        3.94      1.59 o 
   0  37   9      150.06      177.09      6.94 o 
   0  38   9       35.01       25.47      2.51 o 
  -6   0  10      368.47      333.05     11.25 o 
  -5   0  10      150.99      141.21      9.76 o 
  -4   0  10        0.53        0.52      3.89 o 
  -3   0  10      115.50      123.05      6.53 o 
  -2   0  10     1506.64     1532.74     22.24 o 
  -1   0  10     1384.96     1271.54     30.10 o 
   0   0  10     2125.79     2141.54     25.77 o 
   1   0  10      628.42      568.31     19.34 o 
   2   0  10      885.61      886.34     23.92 o 
   3   0  10      524.39      535.47     11.63 o 
   4   0  10      280.67      233.91      8.17 o 
  -6   1  10      188.05      184.18      6.01 o 
  -5   1  10      404.59      414.87     11.26 o 
  -4   1  10       32.45       33.67      4.16 o 
  -3   1  10     1245.43     1300.74     14.41 o 
  -2   1  10     3220.50     3206.14     22.65 o 
  -1   1  10     1263.16     1246.88     14.02 o 
   0   1  10      133.31      126.51      4.31 o 
   1   1  10      533.94      499.04     12.79 o 
   2   1  10      478.15      527.54     13.05 o 
   3   1  10      720.61      770.93     11.58 o 
   4   1  10        0.36       -0.80      2.78 o 
  -6   2  10      151.79      176.10      6.78 o 
  -5   2  10       15.31       19.10      3.26 o 
  -4   2  10      174.33      168.43      8.07 o 
  -3   2  10      231.92      247.64      7.45 o 
  -2   2  10      577.58      558.03      9.52 o 
  -1   2  10      309.63      284.33      6.85 o 
   0   2  10      270.58      251.72      5.63 o 
   1   2  10        0.49        1.72      2.04 o 
   2   2  10       40.05       41.63      4.19 o 
   3   2  10        1.93        5.10      1.84 o 
   4   2  10       67.94       68.46      4.73 o 
  -6   3  10       58.89       48.58      3.28 o 
  -5   3  10      263.75      279.64      9.27 o 
  -4   3  10       41.69       48.36      4.73 o 
  -3   3  10      267.16      241.36      9.55 o 
  -2   3  10      350.75      357.30      7.63 o 
  -1   3  10     1251.65     1208.79     12.06 o 
   0   3  10        8.36       12.96      1.59 o 
   1   3  10       77.50       60.82      4.82 o 
   2   3  10       23.90       21.17      3.25 o 
   3   3  10      262.39      224.96      6.40 o 
   4   3  10       17.61       16.62      2.03 o 
  -6   4  10       30.33       21.88      2.40 o 
  -5   4  10       52.54       47.81      4.40 o 
  -4   4  10       26.97       26.77      3.82 o 
  -3   4  10      130.25      131.99      7.29 o 
  -2   4  10     3916.18     3770.91     24.30 o 
  -1   4  10       38.34       36.75      2.95 o 
   0   4  10      334.21      316.75      6.29 o 
   1   4  10      800.18      897.10     16.92 o 
   2   4  10      327.82      319.33      8.11 o 
   3   4  10      430.55      408.74      8.53 o 
   4   4  10       10.16        9.76      1.71 o 
  -6   5  10        0.01        2.12      1.47 o 
  -5   5  10      516.98      553.39     12.68 o 
  -4   5  10      278.85      287.95     10.21 o 
  -3   5  10      681.37      654.61     15.44 o 
  -2   5  10      643.67      647.66     13.57 o 
  -1   5  10      328.02      331.44      6.39 o 
   0   5  10      405.61      416.20      7.19 o 
   1   5  10      353.78      355.06     10.72 o 
   2   5  10       99.27      104.46      4.80 o 
   3   5  10      165.78      162.34      5.47 o 
   4   5  10       26.68       29.99      3.60 o 
  -6   6  10       17.96       21.10      2.35 o 
  -5   6  10       74.83       70.74      4.93 o 
  -4   6  10      144.22      138.87      7.17 o 
  -3   6  10      327.88      337.61     11.10 o 
  -2   6  10      245.16      257.04      7.77 o 
  -1   6  10       43.95       36.52      2.94 o 
   0   6  10      751.67      783.42     11.14 o 
   1   6  10       24.22       13.96      2.72 o 
   2   6  10        1.80        4.40      2.15 o 
   3   6  10      135.21      130.39      4.91 o 
   4   6  10     1059.30     1068.96     18.42 o 
  -6   7  10     1291.64     1308.07     15.32 o 
  -5   7  10      311.83      279.45      8.89 o 
  -4   7  10      161.71      166.35      7.72 o 
  -3   7  10        6.51       14.16      3.34 o 
  -2   7  10     1186.00     1173.26     13.65 o 
  -1   7  10      372.45      353.65      6.55 o 
   0   7  10      895.52      887.53     11.86 o 
   1   7  10      116.75      149.81     14.43 o 
   2   7  10      252.88      235.42      7.00 o 
   3   7  10       60.46       62.20      3.51 o 
   4   7  10      111.82      131.55      6.73 o 
  -6   8  10      122.94      117.99      4.30 o 
  -5   8  10        7.63        8.52      2.40 o 
  -4   8  10        0.19        1.31      2.39 o 
  -3   8  10     2147.27     2121.42     56.01 o 
  -2   8  10       10.94       12.52      2.30 o 
  -1   8  10       33.31       43.68      3.41 o 
   0   8  10      285.49      290.39      6.86 o 
   1   8  10      723.79      706.49     12.19 o 
   2   8  10      840.12      863.79     13.13 o 
   3   8  10       15.83       18.15      2.13 o 
   4   8  10      804.92      767.55     15.56 o 
  -6   9  10       23.61       25.48      2.11 o 
  -5   9  10      148.42      146.27      6.33 o 
  -4   9  10       23.62       25.53      3.39 o 
  -3   9  10       90.69       87.89      5.84 o 
  -2   9  10      181.89      196.68      5.73 o 
  -1   9  10      180.43      208.58     10.12 o 
   0   9  10        8.28        9.00      2.19 o 
   1   9  10      904.85      908.15     11.81 o 
   2   9  10       12.08       12.13      2.15 o 
   3   9  10        2.59        3.07      1.50 o 
   4   9  10       34.13       38.28      3.86 o 
  -6  10  10      253.76      241.08      8.92 o 
  -5  10  10      385.80      347.19     13.80 o 
  -4  10  10       37.54       34.98      3.92 o 
  -3  10  10      368.72      402.82     11.69 o 
  -2  10  10        0.68        5.66      1.59 o 
  -1  10  10      452.22      478.40     10.47 o 
   0  10  10       76.17       91.08      3.94 o 
   1  10  10      224.22      221.32      5.93 o 
   2  10  10        0.89        4.75      1.73 o 
   3  10  10       44.28       51.31      3.10 o 
   4  10  10       59.66       66.66      4.70 o 
  -6  11  10      280.69      255.02      9.39 o 
  -5  11  10      213.98      204.04      7.69 o 
  -4  11  10      681.78      704.52     14.66 o 
  -3  11  10      716.41      715.11     11.89 o 
  -2  11  10     2287.16     2290.82     22.39 o 
  -1  11  10       34.20       46.70      3.66 o 
   0  11  10      637.64      587.00     11.58 o 
   1  11  10        6.50        5.99      1.55 o 
   2  11  10      177.41      185.63      6.05 o 
   3  11  10      178.49      170.66      5.20 o 
   4  11  10      269.45      298.13      9.44 o 
  -6  12  10       40.03       44.67      3.44 o 
  -5  12  10       91.23       77.93      3.39 o 
  -4  12  10       74.14       66.38      4.84 o 
  -3  12  10        1.36        2.52      2.04 o 
  -2  12  10       25.07       30.10      3.00 o 
  -1  12  10     1882.67     1985.59     21.27 o 
   0  12  10       86.37       63.16      4.16 o 
   1  12  10      602.17      660.43      9.97 o 
   2  12  10       79.40       82.99      4.13 o 
   3  12  10        2.44        2.45      1.38 o 
   4  12  10      615.36      613.73     13.11 o 
  -6  13  10       88.43       79.91      2.83 o 
  -5  13  10      119.69      119.71      5.15 o 
  -4  13  10      788.27      825.85     15.15 o 
  -3  13  10       87.75      101.93      5.85 o 
  -2  13  10       46.92       46.05      3.57 o 
  -1  13  10      239.66      263.84      8.23 o 
   0  13  10       27.70       50.02      5.12 o 
   1  13  10      153.43      132.83      4.55 o 
   2  13  10      736.87      755.23     14.64 o 
   3  13  10      287.78      301.69     13.02 o 
   4  13  10       89.81      100.80      5.34 o 
  -5  14  10       92.65      102.59      3.61 o 
  -4  14  10      193.17      180.33      7.09 o 
  -3  14  10      916.15      885.35     16.43 o 
  -2  14  10      952.54      962.62     14.62 o 
  -1  14  10       35.76       36.75      3.64 o 
   0  14  10     3218.15     3362.78     33.31 o 
   1  14  10       14.53       17.46      1.94 o 
   2  14  10      166.78      189.35      5.83 o 
   3  14  10      283.38      281.05      9.98 o 
   4  14  10      115.83      127.76      5.76 o 
  -5  15  10      826.76      851.58     12.79 o 
  -4  15  10      674.85      665.29     14.19 o 
  -3  15  10       31.20       36.51      5.45 o 
  -2  15  10      237.69      233.56      7.33 o 
  -1  15  10      657.25      687.41     12.59 o 
   0  15  10        2.88       12.68      3.91 o 
   1  15  10      130.59      105.60      4.86 o 
   2  15  10      151.83      152.04      5.16 o 
   3  15  10        5.38        1.87      1.37 o 
   4  15  10      116.17      115.24      5.26 o 
  -5  16  10     1054.98     1023.30     13.27 o 
  -4  16  10      992.39     1045.35     12.31 o 
  -3  16  10       11.06        9.59      3.40 o 
  -2  16  10     1204.93     1200.52     17.58 o 
  -1  16  10      268.98      245.12      7.62 o 
   0  16  10      187.53      209.75     13.19 o 
   1  16  10       36.94       26.78      3.33 o 
   2  16  10      259.15      270.72      6.58 o 
   3  16  10      100.71       90.91      4.14 o 
   4  16  10       10.89        7.00      1.50 o 
  -5  17  10     1019.74     1001.17     11.75 o 
  -4  17  10      543.41      566.04     14.48 o 
  -3  17  10      383.44      372.01     14.80 o 
  -2  17  10      129.64      134.00      5.61 o 
  -1  17  10       22.63       25.20      2.90 o 
   0  17  10      268.58      309.73     10.10 o 
   1  17  10      133.06      109.34      4.88 o 
   2  17  10       17.34       16.49      2.63 o 
   3  17  10        2.61        4.46      2.68 o 
  -5  18  10      360.85      359.42      9.77 o 
  -4  18  10      723.43      693.40     14.76 o 
  -3  18  10      393.91      458.25     15.97 o 
  -2  18  10      641.77      679.07     14.88 o 
  -1  18  10        3.13        6.81      1.94 o 
   0  18  10      422.49      440.83     11.88 o 
   1  18  10      764.53      791.96     12.44 o 
   2  18  10       41.21       48.03      3.73 o 
   3  18  10      260.76      308.42     11.36 o 
  -5  19  10       10.24       16.93      2.62 o 
  -4  19  10      110.87      117.74      4.84 o 
  -3  19  10      188.01      191.68     10.26 o 
  -2  19  10        6.74        6.69      2.45 o 
  -1  19  10       69.01       71.05      4.22 o 
   0  19  10      618.73      629.49     13.98 o 
   1  19  10        2.91        2.74      1.68 o 
   2  19  10     1363.80     1441.79     18.06 o 
   3  19  10      244.67      257.48     10.10 o 
  -5  20  10      461.08      400.37      9.55 o 
  -4  20  10      748.79      734.22     11.25 o 
  -3  20  10      197.40      192.27      9.90 o 
  -2  20  10       29.02       25.47      3.41 o 
  -1  20  10       65.60       59.24      4.76 o 
   0  20  10        0.22        5.46      2.35 o 
   1  20  10      414.49      416.20      8.74 o 
   2  20  10        1.57        6.15      1.69 o 
   3  20  10      358.05      391.44     12.00 o 
  -5  21  10       70.87       55.32      3.52 o 
  -4  21  10     2775.64     2675.11     29.94 o 
  -3  21  10      947.69      886.42     31.36 o 
  -2  21  10      427.78      412.88      9.10 o 
  -1  21  10      201.12      200.69      8.10 o 
   0  21  10       12.56        5.77      2.26 o 
   1  21  10       56.84       66.31      4.03 o 
   2  21  10      247.46      252.51     11.41 o 
   3  21  10      790.11      809.13     16.55 o 
  -5  22  10        9.19       12.09      1.80 o 
  -4  22  10      561.61      522.42     12.98 o 
  -3  22  10      139.51      139.31      5.36 o 
  -2  22  10       73.21       69.35      3.89 o 
  -1  22  10      286.57      278.82      9.33 o 
   0  22  10      468.06      511.50     11.96 o 
   1  22  10      144.12      164.71      5.31 o 
   2  22  10      129.86      154.95      8.91 o 
   3  22  10        3.41        4.60      2.04 o 
  -5  23  10      747.88      735.87     13.56 o 
  -4  23  10      119.53      114.77      6.08 o 
  -3  23  10      700.25      701.35      9.75 o 
  -2  23  10       49.32       49.62      4.18 o 
  -1  23  10       53.39       63.31      4.68 o 
   0  23  10      250.12      262.19      8.43 o 
   1  23  10        2.60        2.98      1.63 o 
   2  23  10      862.82      943.71     20.72 o 
   3  23  10      229.60      258.49      8.62 o 
  -5  24  10      103.88       87.57      4.48 o 
  -4  24  10       19.44       16.10      2.63 o 
  -3  24  10        3.16        6.74      3.13 o 
  -2  24  10        1.20        2.01      1.94 o 
  -1  24  10     1630.34     1582.67     49.50 o 
   0  24  10       47.70       49.75      3.82 o 
   1  24  10      185.63      192.31      7.10 o 
   2  24  10     1144.66     1210.44     22.71 o 
   3  24  10      570.43      542.93     11.68 o 
  -4  25  10      635.02      610.94     13.00 o 
  -3  25  10        5.46        7.46      1.81 o 
  -2  25  10      319.74      306.41      9.07 o 
  -1  25  10       82.84       78.04      4.86 o 
   0  25  10        4.94        5.84      1.99 o 
   1  25  10      203.04      207.71      7.15 o 
   2  25  10      316.53      326.36     11.53 o 
   3  25  10       46.28       46.38      3.35 o 
  -4  26  10        6.35       13.60      1.38 o 
  -3  26  10        3.14        3.89      1.52 o 
  -2  26  10       43.62       37.38      3.80 o 
  -1  26  10       13.98       18.58      2.64 o 
   0  26  10       30.15       23.53      2.60 o 
   1  26  10      479.44      502.82     10.62 o 
   2  26  10      355.76      352.75     11.44 o 
  -4  27  10      468.91      454.67      7.73 o 
  -3  27  10       65.91       52.82      2.65 o 
  -2  27  10       18.52       17.58      3.70 o 
  -1  27  10       20.98       18.89      4.11 o 
   0  27  10       82.54       69.76      6.38 o 
   1  27  10      559.49      633.49     16.74 o 
   2  27  10        0.16        1.14      1.89 o 
  -4  28  10        0.77        1.52      3.65 o 
  -3  28  10       20.26       18.01      1.66 o 
  -2  28  10      144.93      137.70      5.50 o 
  -1  28  10       85.50       86.96      4.38 o 
   0  28  10      702.80      649.46     17.10 o 
   1  28  10      999.63     1080.36     21.01 o 
   2  28  10       45.72       63.73      4.56 o 
  -4  29  10      233.19      200.46      6.18 o 
  -3  29  10       46.03       51.12      2.30 o 
  -2  29  10      324.93      325.80      9.42 o 
  -1  29  10      119.87      110.89      7.51 o 
   0  29  10       33.96       34.19      4.24 o 
   1  29  10      220.93      221.76      9.26 o 
   2  29  10       19.23       22.43      2.77 o 
  -3  30  10       15.25       17.36      1.35 o 
  -2  30  10      502.46      478.28     28.79 o 
  -1  30  10      615.00      648.25     16.51 o 
   0  30  10       33.92       31.61      3.95 o 
   1  30  10        0.54        0.25      1.86 o 
   2  30  10        0.74        0.64      1.17 o 
  -3  31  10      293.28      306.11      9.39 o 
  -2  31  10       37.93       31.97      4.05 o 
  -1  31  10       22.68       20.69      3.40 o 
   0  31  10      530.06      546.73      9.71 o 
   1  31  10      280.65      292.72      9.45 o 
  -3  32  10        0.03       -0.07      1.42 o 
  -2  32  10      403.79      411.16     11.70 o 
  -1  32  10       22.80       18.60      3.06 o 
   0  32  10      753.71      801.05     19.17 o 
   1  32  10      172.02      181.35      6.95 o 
  -3  33  10      270.54      282.38      7.48 o 
  -2  33  10      375.21      411.05     10.76 o 
  -1  33  10       49.91       39.96      3.65 o 
   0  33  10      138.73      130.98      4.16 o 
   1  33  10      114.29      111.29      4.96 o 
  -2  34  10       21.12       25.37      2.69 o 
  -1  34  10       47.23       46.43      3.57 o 
   0  34  10      323.73      326.52      8.81 o 
  -2  35  10       89.12       82.65      3.92 o 
  -1  35  10      331.66      309.32      6.21 o 
   0  35  10        6.05        9.56      1.68 o 
  -6   1  11        0.17       -0.08      0.83 o 
  -5   1  11      175.08      171.10      9.43 o 
  -4   1  11       51.00       53.72      3.34 o 
  -3   1  11       10.61       11.69      1.77 o 
  -2   1  11      210.59      207.85      5.76 o 
  -1   1  11      316.23      299.60      6.89 o 
   0   1  11      280.01      295.16     10.66 o 
   1   1  11      689.48      745.67     14.95 o 
   2   1  11      156.57      148.48      6.53 o 
   3   1  11      207.05      224.84      6.85 o 
  -6   2  11        7.43        5.15      1.06 o 
  -5   2  11       84.38       92.63      4.88 o 
  -4   2  11      427.66      435.31      8.80 o 
  -3   2  11       96.09       93.33      3.79 o 
  -2   2  11      271.00      308.05      6.95 o 
  -1   2  11        6.22        9.99      1.77 o 
   0   2  11        5.66       14.80      2.29 o 
   1   2  11     1865.04     1916.04     23.80 o 
   2   2  11       59.38       59.46      4.36 o 
   3   2  11      411.22      432.67      9.33 o 
  -6   3  11       17.53       14.93      1.49 o 
  -5   3  11      632.04      609.83     11.72 o 
  -4   3  11        3.12        4.52      1.74 o 
  -3   3  11        0.38        3.15      1.79 o 
  -2   3  11       23.16       21.39      2.15 o 
  -1   3  11       11.84       14.01      1.66 o 
   0   3  11      801.69      793.05     15.55 o 
   1   3  11       72.22       77.85      5.22 o 
   2   3  11        0.68        3.07      2.08 o 
   3   3  11        5.31        9.35      2.01 o 
  -6   4  11       34.70       30.92      1.94 o 
  -5   4  11      111.07      121.00      5.40 o 
  -4   4  11       60.91       61.29      4.38 o 
  -3   4  11      475.17      450.74      9.74 o 
  -2   4  11      232.44      229.25      5.94 o 
  -1   4  11      721.33      693.83      9.00 o 
   0   4  11      125.63      143.87      6.73 o 
   1   4  11      166.30      168.93      7.29 o 
   2   4  11      125.14      123.75      5.99 o 
   3   4  11      148.99      148.88      5.50 o 
  -6   5  11      454.91      445.75      9.43 o 
  -5   5  11      107.61      101.75      3.61 o 
  -4   5  11      242.07      242.35      6.68 o 
  -3   5  11       20.93       23.32      2.78 o 
  -2   5  11      353.15      342.13      8.66 o 
  -1   5  11      635.34      661.26      8.79 o 
   0   5  11      878.52      945.52     17.10 o 
   1   5  11      616.83      632.27     13.64 o 
   2   5  11     1026.50     1052.48     16.50 o 
   3   5  11       46.39       44.83      3.19 o 
  -6   6  11      387.72      356.82      8.19 o 
  -5   6  11      124.47      132.31      4.08 o 
  -4   6  11       23.55       30.08      2.71 o 
  -3   6  11      401.54      408.05      9.25 o 
  -2   6  11      188.97      205.37      6.78 o 
  -1   6  11      293.60      259.06      5.54 o 
   0   6  11     1361.60     1354.32     20.75 o 
   1   6  11       14.41       13.73      2.75 o 
   2   6  11      114.40      118.26      5.73 o 
   3   6  11        1.21        5.19      1.64 o 
  -5   7  11       34.12       30.58      2.18 o 
  -4   7  11      143.76      155.64      5.39 o 
  -3   7  11      302.15      303.29     10.85 o 
  -2   7  11       62.89       49.38      3.52 o 
  -1   7  11      476.25      461.29      7.28 o 
   0   7  11       29.76       62.48      3.76 o 
   1   7  11      367.83      407.15     10.79 o 
   2   7  11      203.27      228.59      7.66 o 
   3   7  11       19.27       17.62      1.65 o 
  -5   8  11      546.25      566.03     12.74 o 
  -4   8  11      596.35      568.86      9.99 o 
  -3   8  11      365.65      389.24      8.97 o 
  -2   8  11      321.05      307.15      6.74 o 
  -1   8  11      285.32      292.93      7.94 o 
   0   8  11      509.93      605.82     10.75 o 
   1   8  11       14.20       12.33      2.41 o 
   2   8  11      135.47      142.82      6.06 o 
   3   8  11        0.40        1.63      0.94 o 
  -5   9  11       32.59       32.27      2.19 o 
  -4   9  11     1823.02     1745.55     20.68 o 
  -3   9  11        3.16        8.14      2.10 o 
  -2   9  11      108.82      108.81      4.13 o 
  -1   9  11      161.65      184.51      6.39 o 
   0   9  11      319.55      286.44      8.67 o 
   1   9  11        9.87       10.27      2.19 o 
   2   9  11      219.92      236.20      6.02 o 
   3   9  11        6.21        8.33      1.53 o 
  -5  10  11       45.75       50.57      2.54 o 
  -4  10  11       15.13       16.21      2.22 o 
  -3  10  11      596.08      618.35     10.98 o 
  -2  10  11      279.95      276.62      6.36 o 
  -1  10  11     1331.49     1370.79     16.98 o 
   0  10  11       20.96       21.23      2.29 o 
   1  10  11      128.55      109.70      5.51 o 
   2  10  11      267.36      292.59      6.59 o 
   3  10  11       53.02       46.10      2.73 o 
  -5  11  11        4.28        8.65      1.40 o 
  -4  11  11      366.60      349.29      7.55 o 
  -3  11  11      956.50      958.11     17.66 o 
  -2  11  11      147.98      168.54      6.00 o 
  -1  11  11      141.66      139.19      5.64 o 
   0  11  11      318.77      336.67     10.20 o 
   1  11  11       53.84       71.20      4.43 o 
   2  11  11       15.67       16.02      1.84 o 
   3  11  11       27.19       24.99      2.98 o 
  -5  12  11      477.40      436.37      9.82 o 
  -4  12  11      452.61      471.23      8.54 o 
  -3  12  11      850.70      852.41     12.44 o 
  -2  12  11      575.59      590.27     10.90 o 
  -1  12  11      118.50      113.00      5.10 o 
   0  12  11      191.96      190.45      7.75 o 
   1  12  11       12.91        5.13      1.82 o 
   2  12  11      375.17      382.17      7.24 o 
   3  12  11       41.40       38.87      2.43 o 
  -5  13  11      927.35      860.98     10.92 o 
  -4  13  11       21.87       26.43      2.35 o 
  -3  13  11       33.01       35.74      3.78 o 
  -2  13  11        0.66        2.44      1.68 o 
  -1  13  11       40.41       39.16      3.21 o 
   0  13  11        1.32        6.49      2.29 o 
   1  13  11      221.25      260.37      6.32 o 
   2  13  11       17.93       18.12      1.79 o 
   3  13  11      172.24      159.30      4.41 o 
  -5  14  11       53.99       55.05      3.13 o 
  -4  14  11       39.99       49.74      2.93 o 
  -3  14  11      491.33      525.11     11.69 o 
  -2  14  11      396.18      397.55      8.95 o 
  -1  14  11        2.45        3.94      1.83 o 
   0  14  11      138.14      128.47      6.40 o 
   1  14  11       71.19       64.38      4.19 o 
   2  14  11       30.47       29.09      2.08 o 
   3  14  11       79.98       79.52      3.46 o 
  -5  15  11      453.31      433.74     31.76 o 
  -4  15  11     2434.42     2435.83     22.88 o 
  -3  15  11      461.32      427.29      8.52 o 
  -2  15  11      544.42      557.78     11.13 o 
  -1  15  11       26.95       32.89      3.10 o 
   0  15  11       52.93       53.43      8.25 o 
   1  15  11      913.23      937.35     14.99 o 
   2  15  11      122.28      110.71      4.91 o 
   3  15  11        3.78        5.34      1.44 o 
  -5  16  11      423.35      440.37     10.72 o 
  -4  16  11     1990.34     2004.39     20.19 o 
  -3  16  11      107.23      107.43      4.65 o 
  -2  16  11     1095.34     1172.69     14.97 o 
  -1  16  11      160.28      162.42      9.64 o 
   0  16  11       64.57       61.05      4.49 o 
   1  16  11      496.86      486.30     10.65 o 
   2  16  11       48.06       52.42      6.64 o 
   3  16  11      142.29      141.49      5.54 o 
  -5  17  11       31.74       32.85      3.16 o 
  -4  17  11       36.25       46.45      3.38 o 
  -3  17  11      109.06      114.98      4.48 o 
  -2  17  11      179.44      174.66      5.88 o 
  -1  17  11      498.10      484.51     11.84 o 
   0  17  11        2.24        2.15      1.27 o 
   1  17  11      192.90      187.26      6.59 o 
   2  17  11        5.96        6.60      1.58 o 
   3  17  11      119.25      113.67      4.76 o 
  -5  18  11       69.42       64.77      3.94 o 
  -4  18  11      253.26      260.89      6.85 o 
  -3  18  11     1540.29     1504.50     15.17 o 
  -2  18  11        0.52        3.44      1.99 o 
  -1  18  11        0.07        2.04      1.97 o 
   0  18  11        0.98        1.64      1.34 o 
   1  18  11       37.15       27.85      2.91 o 
   2  18  11       40.78       46.41      2.85 o 
  -5  19  11       79.95       90.02      4.41 o 
  -4  19  11      238.01      215.77      5.93 o 
  -3  19  11       21.56       29.00      2.44 o 
  -2  19  11       34.27       41.08      3.03 o 
  -1  19  11       14.14       19.55      5.16 o 
   0  19  11       26.82       24.84      2.34 o 
   1  19  11        2.56        3.84      3.15 o 
   2  19  11       21.67       21.07      3.04 o 
  -5  20  11      284.09      263.41      6.88 o 
  -4  20  11     1300.31     1264.20     21.46 o 
  -3  20  11      243.59      217.18      5.59 o 
  -2  20  11      910.04      935.06     15.47 o 
  -1  20  11       10.66       14.12      2.62 o 
   0  20  11      304.56      286.83      6.72 o 
   1  20  11       42.49       30.62      3.32 o 
   2  20  11      313.45      319.98     10.07 o 
  -4  21  11       13.89       17.47      1.77 o 
  -3  21  11      329.02      280.80      7.75 o 
  -2  21  11       99.04      100.08      5.23 o 
  -1  21  11     1170.34     1136.91     16.85 o 
   0  21  11       40.00       44.90      2.84 o 
   1  21  11       36.50       38.71      2.84 o 
   2  21  11       87.56      104.05      5.68 o 
  -4  22  11       89.71       83.55      5.36 o 
  -3  22  11      305.28      291.85      7.64 o 
  -2  22  11      116.20      113.31      5.36 o 
  -1  22  11      287.06      307.59      8.62 o 
   0  22  11        0.26        0.47      1.08 o 
   1  22  11        9.27        6.86      1.42 o 
   2  22  11       71.06       81.48      4.84 o 
  -4  23  11      843.63      820.34     15.10 o 
  -3  23  11      130.70      114.10      4.78 o 
  -2  23  11       73.62       74.98      5.36 o 
  -1  23  11      376.77      373.41      9.15 o 
   0  23  11      167.11      172.97      4.86 o 
   1  23  11       21.19       23.16      2.14 o 
   2  23  11        9.69        7.65      1.86 o 
  -4  24  11        7.64        4.73      1.83 o 
  -3  24  11     1459.32     1403.40     15.40 o 
  -2  24  11       50.43       55.96      3.66 o 
  -1  24  11      160.46      174.11      6.11 o 
   0  24  11      384.23      360.60      6.64 o 
   1  24  11       20.86       16.80      2.92 o 
   2  24  11      269.12      271.85      7.60 o 
  -4  25  11       12.79       11.80      1.90 o 
  -3  25  11      205.16      180.36      5.37 o 
  -2  25  11      178.20      167.04      5.71 o 
  -1  25  11       34.26       28.03      2.57 o 
   0  25  11      150.71      155.26      4.19 o 
   1  25  11       86.95       86.30      5.25 o 
  -3  26  11      291.56      285.01      6.29 o 
  -2  26  11      194.17      196.82      5.87 o 
  -1  26  11      211.45      207.04      4.76 o 
   0  26  11       10.79        7.39      1.66 o 
   1  26  11      441.98      451.72     11.03 o 
  -3  27  11      119.39      123.88      3.88 o 
  -2  27  11        3.43        4.16      1.32 o 
  -1  27  11        3.02        5.55      1.10 o 
   0  27  11      779.78      735.17     10.66 o 
   1  27  11       20.64       16.04      2.30 o 
  -3  28  11      270.64      275.69     15.31 o 
  -2  28  11        0.81       -2.55      2.68 o 
  -1  28  11      622.15      637.24     36.43 o 
   0  28  11      243.67      249.54      8.72 o 
   1  28  11      113.89      107.57      4.73 o 
  -3  29  11       40.08       36.16      2.66 o 
  -2  29  11        1.75        1.04      1.55 o 
  -1  29  11      480.88      416.01     35.49 o 
   0  29  11        0.47       -0.29      1.08 o 
  -2  30  11      304.43      321.94      8.76 o 
  -1  30  11       95.54      104.42      5.34 o 
   0  30  11        5.17        3.22      1.20 o 
  -2  31  11      173.18      166.89      5.76 o 
  -1  31  11       29.67       26.11      2.61 o 
  -5   0  12      210.94      208.56      7.89 o 
  -4   0  12      615.39      608.79     16.59 o 
  -3   0  12      221.36      213.79      7.00 o 
  -2   0  12      635.63      676.50     13.13 o 
  -1   0  12     1273.99     1237.78     18.05 o 
   0   0  12      124.84      156.54      9.24 o 
   1   0  12     1578.73     1622.00     27.85 o 
   2   0  12       54.23       47.50      4.72 o 
   3   0  12      657.31      661.83     11.86 o 
  -5   1  12        2.02        1.25      1.53 o 
  -4   1  12       55.13       50.19      3.80 o 
  -3   1  12     1234.22     1184.69     11.38 o 
  -2   1  12      319.43      297.40      6.23 o 
  -1   1  12      892.13      891.20     10.84 o 
   0   1  12       15.58       18.94      2.82 o 
   1   1  12       26.82       34.67      3.44 o 
   2   1  12        3.67        1.72      1.62 o 
   3   1  12        5.27        3.00      1.41 o 
  -5   2  12       25.31       29.38      2.31 o 
  -4   2  12       98.30       98.41      5.58 o 
  -3   2  12       81.35       85.37      3.93 o 
  -2   2  12      137.53      127.78      4.17 o 
  -1   2  12      332.45      324.23      7.63 o 
   0   2  12       73.50       83.64      4.85 o 
   1   2  12      327.96      357.43      9.31 o 
   2   2  12      151.18      171.01      5.82 o 
   3   2  12        0.75        4.41      1.52 o 
  -5   3  12      116.85      115.17      4.14 o 
  -4   3  12       27.27       29.86      2.19 o 
  -3   3  12       78.38       73.11      3.67 o 
  -2   3  12     1289.92     1268.96     12.56 o 
  -1   3  12      266.19      256.09      5.84 o 
   0   3  12       22.26       22.01      2.92 o 
   1   3  12      257.91      252.36      7.82 o 
   2   3  12       32.32       39.55      3.07 o 
   3   3  12      486.50      492.50     10.08 o 
  -5   4  12      131.74      127.25      8.15 o 
  -4   4  12      422.30      411.72      7.20 o 
  -3   4  12      129.11      123.78      4.64 o 
  -2   4  12     2123.48     2052.82     17.50 o 
  -1   4  12      935.27      929.74     10.95 o 
   0   4  12      256.22      278.64      8.43 o 
   1   4  12      180.40      239.42      7.57 o 
   2   4  12       28.50       29.31      2.68 o 
   3   4  12        0.98        4.14      1.39 o 
  -5   5  12      284.52      274.75      9.97 o 
  -4   5  12       21.29       18.55      1.83 o 
  -3   5  12      118.40      115.40      4.91 o 
  -2   5  12       10.08        9.46      2.11 o 
  -1   5  12      451.75      453.56      7.56 o 
   0   5  12      204.00      230.18      7.66 o 
   1   5  12      287.51      314.92      8.54 o 
   2   5  12       26.77       27.98      2.59 o 
   3   5  12      869.40      868.56     12.80 o 
  -5   6  12      416.86      381.85     15.63 o 
  -4   6  12       93.35       83.50      3.37 o 
  -3   6  12       25.91       26.71      2.45 o 
  -2   6  12      132.02      116.04      4.73 o 
  -1   6  12      360.89      366.20      6.69 o 
   0   6  12       79.19       84.98      4.74 o 
   1   6  12       88.57       74.05      4.33 o 
   2   6  12       44.44       40.16      2.97 o 
   3   6  12      742.61      716.98     11.18 o 
  -5   7  12      127.23      110.13      5.85 o 
  -4   7  12       98.71       81.11      3.31 o 
  -3   7  12       17.21       16.23      2.10 o 
  -2   7  12       34.08       32.92      2.73 o 
  -1   7  12      131.43      142.28      6.63 o 
   0   7  12      603.11      627.16     12.12 o 
   1   7  12      599.02      611.24     11.45 o 
   2   7  12      744.72      756.38     11.21 o 
  -5   8  12      100.08      102.09      6.95 o 
  -4   8  12       20.69       14.46      2.30 o 
  -3   8  12      300.54      295.72      8.95 o 
  -2   8  12      306.48      309.42      7.29 o 
  -1   8  12      207.14      230.03      9.39 o 
   0   8  12      530.54      554.89     11.22 o 
   1   8  12      462.58      483.51      9.99 o 
   2   8  12      457.21      512.07     15.67 o 
  -5   9  12       13.63       14.53      2.10 o 
  -4   9  12       19.08       22.26      1.90 o 
  -3   9  12        0.20       -0.75      1.52 o 
  -2   9  12        3.95        5.47      2.25 o 
  -1   9  12       58.96       61.58      4.38 o 
   0   9  12      595.27      606.68     11.41 o 
   1   9  12       86.50       93.58      4.49 o 
   2   9  12      230.89      217.58      5.75 o 
  -5  10  12      435.17      391.95      8.61 o 
  -4  10  12        1.52        1.94      1.06 o 
  -3  10  12       55.13       49.97      3.46 o 
  -2  10  12      212.61      224.25      6.01 o 
  -1  10  12       74.84       80.47      4.65 o 
   0  10  12        0.39        5.53      3.10 o 
   1  10  12       83.10       86.31      4.23 o 
   2  10  12      112.45      130.02      4.31 o 
  -4  11  12       39.57       37.81      2.19 o 
  -3  11  12        3.86        2.95      1.68 o 
  -2  11  12      699.28      719.80     10.58 o 
  -1  11  12        0.73        1.22      1.73 o 
   0  11  12       14.02       18.80      3.91 o 
   1  11  12      160.50      160.85      5.38 o 
   2  11  12      128.34      137.67      6.52 o 
  -4  12  12      266.96      270.49      6.78 o 
  -3  12  12      136.74      139.80      5.84 o 
  -2  12  12      106.42       99.95      5.28 o 
  -1  12  12      316.07      315.57     12.34 o 
   0  12  12       13.84       13.98      3.60 o 
   1  12  12      284.44      288.02     11.00 o 
   2  12  12      251.43      248.87      8.35 o 
  -4  13  12     1095.61     1078.61     13.06 o 
  -3  13  12       38.34       40.27      3.43 o 
  -2  13  12      149.38      139.69      4.75 o 
  -1  13  12      292.93      274.06      8.16 o 
   0  13  12       44.81       57.02      5.67 o 
   1  13  12      395.03      398.92     12.63 o 
   2  13  12      223.97      207.39      7.30 o 
  -4  14  12       81.36       68.26      3.38 o 
  -3  14  12       72.63       77.71      4.32 o 
  -2  14  12        3.43        3.36      1.51 o 
  -1  14  12      216.64      238.34      7.54 o 
   0  14  12        0.21        6.79      2.99 o 
   1  14  12      157.45      190.54      8.59 o 
   2  14  12       15.06       16.77      2.31 o 
  -4  15  12       40.07       40.54      2.60 o 
  -3  15  12      267.58      264.19      7.47 o 
  -2  15  12       65.14       69.96      3.40 o 
  -1  15  12      282.57      281.77      8.09 o 
   0  15  12       70.79       84.94      6.39 o 
   1  15  12       35.92       39.19      4.10 o 
   2  15  12      163.10      145.01      5.36 o 
  -4  16  12       21.39       15.18      1.75 o 
  -3  16  12      393.03      389.14      8.75 o 
  -2  16  12      129.26      139.78      5.48 o 
  -1  16  12      253.67      250.23      7.53 o 
   0  16  12       64.59       60.84      5.47 o 
   1  16  12       44.19       45.13      4.17 o 
  -4  17  12       20.61       24.21      2.89 o 
  -3  17  12      165.13      160.76      6.37 o 
  -2  17  12      101.63      115.00      4.92 o 
  -1  17  12      739.89      724.76     12.38 o 
   0  17  12       22.38       29.54      3.98 o 
   1  17  12      565.52      539.09     12.73 o 
  -4  18  12      915.72      925.89     14.81 o 
  -3  18  12      394.18      358.83     24.80 o 
  -2  18  12      905.84      921.57     13.15 o 
  -1  18  12       10.46       13.83      2.11 o 
   0  18  12       29.03       17.97      3.16 o 
   1  18  12      623.65      639.71     13.05 o 
  -4  19  12      325.41      306.66      8.17 o 
  -3  19  12        1.60        2.21      1.12 o 
  -2  19  12      362.56      355.62      8.06 o 
  -1  19  12      175.06      155.59      5.75 o 
   0  19  12        0.40        0.18      1.96 o 
   1  19  12      130.29      130.93      5.61 o 
  -4  20  12       74.13       55.72      3.39 o 
  -3  20  12      157.48      133.06     10.65 o 
  -2  20  12     1033.22     1043.91     14.01 o 
  -1  20  12      104.99       96.16      4.40 o 
   0  20  12      149.32      134.60      6.63 o 
   1  20  12     1009.40      862.54     12.78 o 
  -3  21  12       19.92       12.73      2.14 o 
  -2  21  12       15.48       10.07      1.77 o 
  -1  21  12      157.69      162.02      5.36 o 
   0  21  12      152.75      138.38      6.22 o 
  -3  22  12      372.47      326.12     38.39 o 
  -2  22  12        3.37        2.05      1.21 o 
  -1  22  12      112.17      117.92      4.41 o 
   0  22  12      292.61      271.02      7.98 o 
  -3  23  12       27.59       28.89      2.73 o 
  -2  23  12      365.56      345.81      6.79 o 
  -1  23  12        0.61        2.67      1.21 o 
   0  23  12       23.82       24.60      2.44 o 
  -3  24  12        4.58        8.26      1.50 o 
  -2  24  12       66.81       49.32      2.54 o 
  -1  24  12       30.46       27.02      2.07 o 
  -2  25  12      151.96      130.26      7.53 o 
  -1  25  12      228.95      228.47     15.03 o 
  -2  26  12      430.73      418.48      8.75 o 
  -1  26  12        2.13        3.46      1.54 o 
  -4   1  13        2.64        4.75      1.37 o 
  -3   1  13      102.85      104.34      4.53 o 
  -2   1  13        8.46        4.56      1.02 o 
  -1   1  13      705.60      726.69     11.33 o 
   0   1  13      511.63      530.13      9.74 o 
   1   1  13      206.18      230.23      6.40 o 
   2   1  13       20.95       25.25      1.71 o 
  -4   2  13      479.41      448.70     10.55 o 
  -3   2  13        6.63        6.58      1.86 o 
  -2   2  13       52.78       40.79      2.02 o 
  -1   2  13      307.07      311.08      7.45 o 
   0   2  13      608.34      609.70     10.39 o 
   1   2  13      486.12      467.20      9.49 o 
   2   2  13     1829.18     1804.29     18.17 o 
  -4   3  13        0.11        2.13      1.21 o 
  -3   3  13      378.35      370.17      6.17 o 
  -2   3  13       25.00       24.40      2.04 o 
  -1   3  13      963.88     1038.28     13.26 o 
   0   3  13      479.68      495.24     11.87 o 
   1   3  13        6.71        8.22      4.15 o 
   2   3  13      233.30      226.18      6.51 o 
  -4   4  13        2.39        2.65      1.06 o 
  -3   4  13       49.11       43.05      2.29 o 
  -2   4  13        0.07        1.46      1.26 o 
  -1   4  13      145.97      155.77      5.21 o 
   0   4  13      690.93      704.51     10.86 o 
   1   4  13        1.01        2.66      1.30 o 
   2   4  13       65.52       68.31      3.62 o 
  -4   5  13      376.98      351.34     15.99 o 
  -3   5  13       14.49       14.82      1.55 o 
  -2   5  13      420.15      410.22      7.56 o 
  -1   5  13       24.08       28.51      6.22 o 
   0   5  13        2.70        8.07      1.66 o 
   1   5  13      165.64      173.07      7.40 o 
   2   5  13        3.06        2.00      1.11 o 
  -4   6  13      754.91      694.14     58.81 o 
  -3   6  13      199.17      184.67      5.36 o 
  -2   6  13      146.89      149.06      5.53 o 
  -1   6  13        3.90        3.38      2.15 o 
   0   6  13      111.95      116.12      5.05 o 
   1   6  13      917.35      895.90     23.93 o 
  -4   7  13       26.79       28.92      3.00 o 
  -3   7  13       49.51       51.36      2.35 o 
  -2   7  13        0.45        1.22      1.71 o 
  -1   7  13        1.85        1.09      2.34 o 
   0   7  13        1.05        4.19      1.28 o 
   1   7  13       47.09       49.20      6.51 o 
  -4   8  13        8.64       13.47      2.28 o 
  -3   8  13       57.75       59.67      3.78 o 
  -2   8  13      129.11      125.29      6.94 o 
  -1   8  13       38.17       45.72      4.60 o 
   0   8  13      337.64      356.52     11.42 o 
   1   8  13        5.50        4.36      1.24 o 
  -4   9  13      655.99      666.14     12.11 o 
  -3   9  13       35.60       31.57      2.47 o 
  -2   9  13      648.53      659.42     15.26 o 
  -1   9  13       60.48       58.87      5.08 o 
   0   9  13       26.96       22.73      3.50 o 
   1   9  13      183.35      195.76      7.44 o 
  -4  10  13       49.74       42.26      3.14 o 
  -3  10  13       44.12       46.09      2.89 o 
  -2  10  13       86.89       93.52      5.97 o 
  -1  10  13       80.86       87.44      6.02 o 
   0  10  13        1.52        2.43      2.00 o 
   1  10  13       83.81       87.43      4.97 o 
  -3  11  13       86.60       75.29      3.48 o 
  -2  11  13       14.02       16.93      3.06 o 
  -1  11  13       19.17       14.14      2.98 o 
   0  11  13        6.76        2.23      1.87 o 
   1  11  13       20.97       13.58      2.33 o 
  -3  12  13        0.80        1.94      1.59 o 
  -2  12  13       32.69       32.60      3.72 o 
  -1  12  13      184.59      207.34      8.71 o 
   0  12  13       95.79      107.26      6.01 o 
   1  12  13      179.00      175.70      6.41 o 
  -3  13  13       27.31       27.06      2.98 o 
  -2  13  13      565.01      586.92     13.72 o 
  -1  13  13      326.54      342.08     10.85 o 
   0  13  13      348.06      342.54     10.21 o 
   1  13  13      166.57      147.80      5.61 o 
  -3  14  13      729.49      711.46     13.09 o 
  -2  14  13        0.98        3.48      2.14 o 
  -1  14  13       24.19       26.88      3.53 o 
   0  14  13      296.20      298.27      9.24 o 
   1  14  13       12.19       11.14      1.74 o 
  -3  15  13       27.45       37.90      3.26 o 
  -2  15  13       88.22       86.13      5.20 o 
  -1  15  13      593.37      617.83     13.76 o 
   0  15  13        7.03       12.56      2.31 o 
  -3  16  13      168.53      153.83      5.79 o 
  -2  16  13       61.47       66.65      4.51 o 
  -1  16  13       56.57       58.62      4.38 o 
   0  16  13      119.38      114.07      5.36 o 
  -3  17  13      100.75      122.90      4.92 o 
  -2  17  13      188.41      190.50      7.05 o 
  -1  17  13       27.17       33.15      3.29 o 
   0  17  13       36.67       34.39      2.97 o 
  -3  18  13       44.24       49.10      2.98 o 
  -2  18  13       91.07       89.43      4.70 o 
  -1  18  13        3.49        4.40      1.74 o 
   0  18  13        7.22        4.98      1.45 o 
  -2  19  13        7.25        8.66      1.71 o 
  -1  19  13     1052.97      998.24     14.41 o 
  -2  20  13      134.25      120.38      4.71 o 
  -1  20  13        2.89        2.66      1.21 o 
  -1   1  14      145.64      135.56      4.73 o 
  -1   2  14      999.24      923.26     12.62 o 
  -1   3  14       16.81       15.44      1.99 o 
   0   3  14      131.43      139.68      4.86 o 
  -1   4  14       66.36       71.86      3.81 o 
   0   4  14        5.10        6.55      1.53 o 
  -1   5  14        0.62        1.83      1.23 o 
   0   5  14       94.67       86.93      3.95 o 
  -1   6  14      524.71      498.28      9.79 o 
   0   6  14      232.60      237.19      6.30 o 
  -1   7  14       29.01       30.07      2.60 o 
  -1   8  14      292.14      281.65      7.30 o 
  -1   9  14      191.40      177.48      5.76 o 
  -1  10  14      116.16      124.71      4.72 o 
                                                 
